# Supplementary material for: Liquid biopsy epigenomic profiling for cancer subtyping
Source: Nat Med. 2023 Oct 21;29(11):2737–41. doi: 10.1038/s41591-023-02605-z (PMC10695830; doi:10.1038/s41591-023-02605-z)
Supplement: Supplementary file 2 — Excel spreadsheet containing Supplementary Tables 1 and 2. [file 41591_2023_2605_MOESM2_ESM.xlsx]

## Sheet: Table S1
Table S1. Study sample characteristics and quality metrics
study_name	peak_number	antibody	antibody_vendor	sample_id	source	ctDNA	enrichment	fragments	individual_id	cancer_type	cancer_subtype	HER2
COL9517	15262	H3K4me3	Thermo Fisher	COL09517	DFCI	0.03693	10.687	9989670	COL09517	Colorectal	NA	NA
COL9587	15685	H3K4me3	Thermo Fisher	COL09587	DFCI	0.3028	25.0235	4282924	COL09587	Colorectal	NA	NA
COL9602	14423	H3K4me3	Thermo Fisher	COL09602	DFCI	0	38.8368	3695794	COL09602	Colorectal	NA	NA
COL9614	13140	H3K4me3	Thermo Fisher	COL09614	DFCI	NA	17.5994	4142834	COL09614	Colorectal	NA	NA
COL9629	17815	H3K4me3	Thermo Fisher	COL09629	DFCI	0.08905	32.1576	7571567	COL09629	Colorectal	NA	HER2-
COL9647	14119	H3K4me3	Thermo Fisher	COL09647	DFCI	0.03149	53.7252	2889748	COL09647	Colorectal	NA	HER2+
COL9752	13748	H3K4me3	Thermo Fisher	COL09752	DFCI	0.04884	42.2406	1962465	COL09752	Colorectal	NA	NA
COL9962	20236	H3K4me3	Thermo Fisher	COL09962	DFCI	0.3331	176.049	3245837	COL09962	Colorectal	NA	NA
COL10160	12399	H3K4me3	Thermo Fisher	COL10160	DFCI	0.4391	17.1529	4149600	COL10160	Colorectal	NA	NA
COL10191	18532	H3K4me3	Thermo Fisher	COL10191	DFCI	0.2151	51.0987	5108691	COL10191	Colorectal	NA	NA
COL10194	24361	H3K4me3	Thermo Fisher	COL10194	DFCI	0.5031	53.1993	7788642	COL10194	Colorectal	NA	HER2-
COL10221	15199	H3K4me3	Thermo Fisher	COL10221	DFCI	0.2744	19.8636	4032036	COL10221	Colorectal	NA	NA
COL10241	16729	H3K4me3	Thermo Fisher	COL10241	DFCI	0.05124	47.2735	6328124	COL10241	Colorectal	NA	HER2-
COL10250	18712	H3K4me3	Thermo Fisher	COL10250	DFCI	0.4284	24.7531	5538681	COL10250	Colorectal	NA	NA
COL10279	9866	H3K4me3	Thermo Fisher	COL10279	DFCI	0	18.621	4453057	COL10279	Colorectal	NA	NA
COL10375	19545	H3K4me3	Thermo Fisher	COL10375	DFCI	0.05209	42.2211	5527722	COL10375	Colorectal	NA	NA
COL10380	12336	H3K4me3	Thermo Fisher	COL10380	DFCI	0.1133	7.56951	7925364	COL10380	Colorectal	NA	NA
COL10387	12361	H3K4me3	Thermo Fisher	COL10387	DFCI	0	32.9581	2359021	COL10387	Colorectal	NA	NA
EGS3726	19686	H3K4me3	Thermo Fisher	EGS03726	DFCI	0.05601	41.8616	7117032	EGS03726	Esophageal	Squamous	NA
EGS3794	26564	H3K4me3	Thermo Fisher	EGS03794	DFCI	0.5469	80.3425	8706704	EGS03794	Esophageal	Adenocarcinoma	HER2-
EGS3801	14627	H3K4me3	Thermo Fisher	EGS03801	DFCI	0.03842	56.1829	2148139	EGS03801	Esophageal	Squamous	HER2-
EGS3808	5760	H3K4me3	Thermo Fisher	EGS03808	DFCI	0.033	31.6296	1230812	EGS03808	Esophageal	Adenocarcinoma	NA
EGS3845	25267	H3K4me3	Thermo Fisher	EGS03845	DFCI	0.397	38.7459	9645953	EGS03845	Esophageal	Adenocarcinoma	HER2-
EGS3867	13951	H3K4me3	Thermo Fisher	EGS03867	DFCI	0.08832	24.8052	4007360	EGS03867	Esophageal	Adenocarcinoma	HER2-
EGS3906	17650	H3K4me3	Thermo Fisher	EGS03906	DFCI	0.02815	24.4364	6045442	EGS03906	Esophageal	Adenocarcinoma	HER2-
EGS4206	18391	H3K4me3	Thermo Fisher	EGS04206	DFCI	0.1087	49.2513	5001832	EGS04206	Esophageal	Adenocarcinoma	HER2-
EGSB4275	11020	H3K4me3	Thermo Fisher	EGS04275	DFCI	0.2146	268.594	522065	EGS04275	Esophageal	Adenocarcinoma	NA
EGS4275	23311	H3K4me3	Thermo Fisher	EGS04275	DFCI	0.2146	53.9449	4892578	EGS04275	Esophageal	Adenocarcinoma	HER2-
EGS4300	32057	H3K4me3	Thermo Fisher	EGS04300	DFCI	0.4934	57.2223	15512839	EGS04300	Esophageal	Adenocarcinoma	HER2+
EGS4325	8344	H3K4me3	Thermo Fisher	EGS04325	DFCI	0.06987	9.7871	6171065	EGS04325	Esophageal	Adenocarcinoma	HER2-
EGS4348	22280	H3K4me3	Thermo Fisher	EGS04348	DFCI	0.4642	48.1748	10460149	EGS04348	Esophageal	Adenocarcinoma	HER2-
EGS4352	11301	H3K4me3	Thermo Fisher	EGS04352	DFCI	0	16.2316	3986125	EGS04352	Esophageal	Adenocarcinoma	HER2+
EGS4488	27392	H3K4me3	Thermo Fisher	EGS04488	DFCI	0.2843	117.02	7576719	EGS04488	Esophageal	Adenocarcinoma	HER2-
EGS9920	7250	H3K4me3	Thermo Fisher	EGS09920	DFCI	0.04602	14.9205	4869118	EGS09920	Colorectal	NA	NA
LCOL9517	NA	LPWGS	NA	COL09517	DFCI	0.03693	NA	NA	COL09517	Colorectal	NA	NA
LCOL9587	NA	LPWGS	NA	COL09587	DFCI	0.3028	NA	112683273	COL09587	Colorectal	NA	NA
LCOL9602	NA	LPWGS	NA	COL09602	DFCI	0	NA	130926261	COL09602	Colorectal	NA	NA
LCOL9614RF	NA	LPWGS	NA	COL09614	DFCI	NA	NA	NA	COL09614	Colorectal	NA	NA
LCOL9629	NA	LPWGS	NA	COL09629	DFCI	0.08905	NA	22772955	COL09629	Colorectal	NA	HER2-
LCOL9647	NA	LPWGS	NA	COL09647	DFCI	0.03149	NA	13481986	COL09647	Colorectal	NA	HER2+
LCOL9752	NA	LPWGS	NA	COL09752	DFCI	0.04884	NA	15423103	COL09752	Colorectal	NA	NA
LCOL9962	NA	LPWGS	NA	COL09962	DFCI	0.3331	NA	22154905	COL09962	Colorectal	NA	NA
LCOL10160	NA	LPWGS	NA	COL10160	DFCI	0.4391	NA	13730738	COL10160	Colorectal	NA	NA
LCOL10191	NA	LPWGS	NA	COL10191	DFCI	0.2151	NA	19998776	COL10191	Colorectal	NA	NA
LCOL10194	NA	LPWGS	NA	COL10194	DFCI	0.5031	NA	23886882	COL10194	Colorectal	NA	HER2-
LCOL10221	NA	LPWGS	NA	COL10221	DFCI	0.2744	NA	19899298	COL10221	Colorectal	NA	NA
LCOL10241	NA	LPWGS	NA	COL10241	DFCI	0.05124	NA	25171786	COL10241	Colorectal	NA	HER2-
LCOL10250	NA	LPWGS	NA	COL10250	DFCI	0.4284	NA	4103725	COL10250	Colorectal	NA	HER2-
LCOL10279	NA	LPWGS	NA	COL10279	DFCI	0	NA	21427967	COL10279	Colorectal	NA	NA
LCOL10375	NA	LPWGS	NA	COL10375	DFCI	0.05209	NA	116810006	COL10375	Colorectal	NA	NA
LCOL10380	NA	LPWGS	NA	COL10380	DFCI	0.1133	NA	15425678	COL10380	Colorectal	NA	NA
LCOL10387	NA	LPWGS	NA	COL10387	DFCI	0	NA	3683924	COL10387	Colorectal	NA	NA
LESG3726	NA	LPWGS	NA	EGS03726	DFCI	0.05601	NA	65619388	EGS03726	Esophageal	Squamous	NA
LESG3789	NA	LPWGS	NA	EGS03789	DFCI	0.3824	NA	22958828	EGS03789	Esophageal	Adenocarcinoma	NA
LESG3794	NA	LPWGS	NA	EGS03794	DFCI	0.5469	NA	18446173	EGS03794	Esophageal	Adenocarcinoma	HER2-
LESG3801	NA	LPWGS	NA	EGS03801	DFCI	0.03842	NA	13098666	EGS03801	Esophageal	Squamous	HER2-
LESG3808	NA	LPWGS	NA	EGS03808	DFCI	0.033	NA	45384420	EGS03808	Esophageal	Adenocarcinoma	NA
LESG3845	NA	LPWGS	NA	EGS03845	DFCI	0.397	NA	46933682	EGS03845	Esophageal	Adenocarcinoma	HER2-
LESG3867	NA	LPWGS	NA	EGS03867	DFCI	0.08832	NA	20089488	EGS03867	Esophageal	Adenocarcinoma	HER2-
LESG3906	NA	LPWGS	NA	EGS03906	DFCI	0.02815	NA	12900097	EGS03906	Esophageal	Adenocarcinoma	HER2-
LESG4206	NA	LPWGS	NA	EGS04206	DFCI	0.1087	NA	15223216	EGS04206	Esophageal	Adenocarcinoma	HER2-
LESG4275	NA	LPWGS	NA	EGS04275	DFCI	0.2146	NA	20322015	EGS04275	Esophageal	Adenocarcinoma	HER2-
LESG4300	NA	LPWGS	NA	EGS04300	DFCI	0.4934	NA	15838611	EGS04300	Esophageal	Adenocarcinoma	HER2+
LESG4325	NA	LPWGS	NA	EGS04325	DFCI	0.06987	NA	21645397	EGS04325	Esophageal	Adenocarcinoma	HER2-
LESG4348	NA	LPWGS	NA	EGS04348	DFCI	0.4642	NA	27288874	EGS04348	Esophageal	Adenocarcinoma	HER2-
LESG4352	NA	LPWGS	NA	EGS04352	DFCI	0	NA	21455142	EGS04352	Esophageal	Adenocarcinoma	HER2+
LESG4488	NA	LPWGS	NA	EGS04488	DFCI	0.2843	NA	27310419	EGS04488	Esophageal	Adenocarcinoma	HER2-
LESG9920	NA	LPWGS	NA	EGS09920	DFCI	0.04602	NA	20827539	EGS09920	Colorectal	NA	NA
MCOL9517	240746	MeDIP	Diagenode	COL09517	DFCI	0.03693	NA	17274351	COL09517	Colorectal	NA	NA
MCOL9587	200285	MeDIP	Diagenode	COL09587	DFCI	0.3028	NA	20162462	COL09587	Colorectal	NA	NA
MCOL9602	175801	MeDIP	Diagenode	COL09602	DFCI	0	NA	14480685	COL09602	Colorectal	NA	NA
MCOL9614RF	210840	MeDIP	Diagenode	COL09614	DFCI	NA	NA	17965284	COL09614	Colorectal	NA	NA
MCOL9629	214641	MeDIP	Diagenode	COL09629	DFCI	0.08905	NA	17258256	COL09629	Colorectal	NA	HER2-
MCOL9647	184665	MeDIP	Diagenode	COL09647	DFCI	0.03149	NA	13811541	COL09647	Colorectal	NA	HER2+
MCOL9962	187597	MeDIP	Diagenode	COL09962	DFCI	0.3331	NA	23068954	COL09962	Colorectal	NA	NA
MCOL10160	148363	MeDIP	Diagenode	COL10160	DFCI	0.4391	NA	14596125	COL10160	Colorectal	NA	NA
MCOL10191	286879	MeDIP	Diagenode	COL10191	DFCI	0.2151	NA	30147536	COL10191	Colorectal	NA	NA
MCOL10194	134242	MeDIP	Diagenode	COL10194	DFCI	0.5031	NA	12224703	COL10194	Colorectal	NA	HER2-
MCOL10221	216518	MeDIP	Diagenode	COL10221	DFCI	0.2744	NA	19636449	COL10221	Colorectal	NA	NA
MCOL10241	1585	MeDIP	Diagenode	COL10241	DFCI	0.05124	NA	1280312	COL10241	Colorectal	NA	NA
MCOL10250	209780	MeDIP	Diagenode	COL10250	DFCI	0.4284	NA	17521779	COL10250	Colorectal	NA	NA
MCOL10279	229968	MeDIP	Diagenode	COL10279	DFCI	0	NA	15141185	COL10279	Colorectal	NA	NA
MCOL10375	152401	MeDIP	Diagenode	COL10375	DFCI	0.05209	NA	13609437	COL10375	Colorectal	NA	NA
MCOL10380	153759	MeDIP	Diagenode	COL10380	DFCI	0.1133	NA	15419522	COL10380	Colorectal	NA	NA
MCOL10387	135677	MeDIP	Diagenode	COL10387	DFCI	0	NA	14906349	COL10387	Colorectal	NA	NA
MESG3726	39476	MeDIP	Diagenode	EGS03726	DFCI	0.05601	NA	5499531	EGS03726	Esophageal	Squamous	NA
MESG3789	16272	MeDIP	Diagenode	EGS03789	DFCI	0.3824	NA	3560236	EGS03789	Esophageal	Adenocarcinoma	NA
MESG3794	227513	MeDIP	Diagenode	EGS03794	DFCI	0.5469	NA	18084930	EGS03794	Esophageal	Adenocarcinoma	HER2-
MESG3801	124452	MeDIP	Diagenode	EGS03801	DFCI	0.03842	NA	13195902	EGS03801	Esophageal	Squamous	HER2-
MESG3845	703	MeDIP	Diagenode	EGS03845	DFCI	0.397	NA	741674	EGS03845	Esophageal	Adenocarcinoma	NA
MESG3906	184428	MeDIP	Diagenode	EGS03906	DFCI	0.02815	NA	13769054	EGS03906	Esophageal	Adenocarcinoma	HER2-
MESG4206	199088	MeDIP	Diagenode	EGS04206	DFCI	0.1087	NA	17384356	EGS04206	Esophageal	Adenocarcinoma	HER2-
MESG4275	158175	MeDIP	Diagenode	EGS04275	DFCI	0.2146	NA	15168070	EGS04275	Esophageal	Adenocarcinoma	HER2-
MESG4300	112698	MeDIP	Diagenode	EGS04300	DFCI	0.4934	NA	21741653	EGS04300	Esophageal	Adenocarcinoma	HER2+
MESG4325	154586	MeDIP	Diagenode	EGS04325	DFCI	0.06987	NA	15391773	EGS04325	Esophageal	Adenocarcinoma	HER2-
MESG4348	690	MeDIP	Diagenode	EGS04348	DFCI	0.4642	NA	859705	EGS04348	Esophageal	Adenocarcinoma	NA
MEGS4488	122809	MeDIP	Diagenode	EGS04488	DFCI	0.2843	NA	9815670	EGS04488	Esophageal	Adenocarcinoma	HER2-
MESG9920	172154	MeDIP	Diagenode	EGS09920	DFCI	0.04602	NA	15661073	EGS09920	Colorectal	NA	NA
k27_LC25	22829	H3K27ac	Abcam	LCmlf025	DFCI	0.1182	84.2073	6653844	LCmlf025	NSCLC	Adenocarcinoma	NA
k27_LC33g	9993	H3K27ac	Abcam	LCmlf033	DFCI	NA	89.7225	2524730	LCmlf033	SCLC	NA	NA
k27_LC33m	12302	H3K27ac	Abcam	LCmlf033	DFCI	NA	41.69	5212764	LCmlf033	SCLC	NA	NA
k27_LC34	11294	H3K27ac	Abcam	LCmlf034	DFCI	NA	99.4938	2140946	LCmlf034	SCLC	NA	NA
LCmlf004	8644	H3K27ac	Abcam	LCmlf004	DFCI	0.006425	24.5721	906429	LCmlf004	NSCLC	Adenocarcinoma	NA
LCmlf005	9314	H3K27ac	Abcam	LCmlf005	DFCI	0.0537	15.7496	7500392	LCmlf005	NSCLC	Adenocarcinoma	NA
LC05v006	9479	H3K27ac	Abcam	LCmlf006	DFCI	0.005768	13.9938	1679015	LCmlf006	NSCLC	Adenocarcinoma	NA
LCmlf006	10364	H3K27ac	Abcam	LCmlf006	DFCI	NA	39.5913	3671215	LCmlf006	NSCLC	Adenocarcinoma	NA
LC05v007	10192	H3K27ac	Abcam	LCmlf007	DFCI	0.0447	17.8088	4122756	LCmlf007	NSCLC	Adenocarcinoma	NA
LCmlf007	16111	H3K27ac	Abcam	LCmlf007	DFCI	0.0447	31.7025	7231736	LCmlf007	NSCLC	Adenocarcinoma	NA
LC9K27ac	1743	H3K27ac	Abcam	LCmlf009	DFCI	0.5607	8.06227	8842304	LCmlf009	SCLC	SCLC	NA
mLC9_K27ON	8558	H3K27ac	Abcam	LCmlf009	DFCI	0.5607	9.84802	12683677	LCmlf009	SCLC	SCLC	NA
LC05v010	13558	H3K27ac	Abcam	LCmlf010	DFCI	0.0205	15.3475	1761613	LCmlf010	NSCLC	Mesothelioma	NA
LCmlf010	17553	H3K27ac	Abcam	LCmlf010	DFCI	0.0205	22.4627	9769260	LCmlf010	NSCLC	Mesothelioma	NA
LCmlf011	8792	H3K27ac	Abcam	LCmlf011	DFCI	0.01225	20.829	5511568	LCmlf011	NSCLC	Adenocarcinoma	NA
LC05f012	17797	H3K27ac	Abcam	LCmlf012	DFCI	0.0181	8.89303	24900834	LCmlf012	NSCLC	Adenocarcinoma	NA
LC05v016	7901	H3K27ac	Abcam	LCmlf016	DFCI	0.01243	7.83842	2112156	LCmlf016	NSCLC	Squamous	NA
LC05v017	21185	H3K27ac	Abcam	LCmlf017	DFCI	0.01836	20.2566	9181324	LCmlf017	NSCLC	Mesothelioma	NA
LC05v019	14671	H3K27ac	Abcam	LCmlf019	DFCI	0.009081	13.4225	8899915	LCmlf019	NSCLC	Mesothelioma	NA
LC05v020	6032	H3K27ac	Abcam	LCmlf020	DFCI	0.06516	8.18484	1757889	LCmlf020	NSCLC	Adenocarcinoma	NA
LC05v021	14415	H3K27ac	Abcam	LCmlf021	DFCI	0.01565	15.1923	7034235	LCmlf021	NSCLC	Adenocarcinoma	NA
mLC33_K27ON	9429	H3K27ac	Abcam	LCmlf033	DFCI	0.007165	24.7488	7054610	LCmlf033	SCLC	SCLC	NA
mLC34_K27ON	14497	H3K27ac	Abcam	LCmlf034	DFCI	0.004854	30.452	7155859	LCmlf034	SCLC	SCLC	NA
gLC45_K27ON	11510	H3K27ac	Abcam	LCmlf045	DFCI	NA	23.3166	14792211	LCmlf045	SCLC	SCLC	NA
K27_LC46_Tak	21150	H3K27ac	Abcam	LCmlf046	DFCI	0.4517	44.1846	11043010	LCmlf046	SCLC	SCLC	NA
K27_LC46_IDT	17948	H3K27ac	Abcam	LCmlf046	DFCI	0.4517	26.6818	14371969	LCmlf046	SCLC	SCLC	NA
K27_LC46_CD	21904	H3K27ac	Abcam	LCmlf046	DFCI	0.4517	33.9034	16628857	LCmlf046	SCLC	SCLC	NA
gLC46_K27ON	25121	H3K27ac	Abcam	LCmlf046	DFCI	0.4517	27.4696	18720671	LCmlf046	SCLC	SCLC	NA
gLC47_K27ON	11110	H3K27ac	Abcam	LCmlf047	DFCI	NA	24.5836	8658320	LCmlf047	SCLC	SCLC	NA
LC001SQ	12920	H3K4me3	Thermo Fisher	LCmlf001	DFCI	0.3186	20.0648	2749842	LCmlf001	NSCLC	Squamous	NA
J_LCmlf002Me3	15024	H3K4me3	Thermo Fisher	LCmlf002	DFCI	0.01271	30.2637	3048471	LCmlf002	NSCLC	Adenocarcinoma	NA
Lung2	15100	H3K4me3	Thermo Fisher	LCmlf002	DFCI	0.01271	25.8511	5920769	LCmlf002	NSCLC	Adenocarcinoma	NA
k4_LC25	20131	H3K4me3	Thermo Fisher	LCmlf025	DFCI	0.1182	42.3473	9988663	LCmlf025	NSCLC	Adenocarcinoma	NA
LCm003	13018	H3K4me3	Thermo Fisher	LCmlf003	DFCI	NA	44.2336	1526266	LCmlf003	NSCLC	Adenocarcinoma	NA
k4_LC33g	17931	H3K4me3	Thermo Fisher	LCmlf033	DFCI	NA	81.0706	1563805	LCmlf033	SCLC	NA	NA
k4_LC33m	15931	H3K4me3	Thermo Fisher	LCmlf033	DFCI	NA	48.621	2533139	LCmlf033	SCLC	NA	NA
k4_LC34	11887	H3K4me3	Thermo Fisher	LCmlf034	DFCI	NA	11.9546	7367227	LCmlf034	SCLC	NA	NA
gLC4K4	11462	H3K4me3	Thermo Fisher	LCmlf004	DFCI	0.006425	12.849	2990636	LCmlf004	NSCLC	Adenocarcinoma	NA
LCm005	14589	H3K4me3	Thermo Fisher	LCmlf005	DFCI	0.0537	16.3858	5412937	LCmlf005	NSCLC	Adenocarcinoma	NA
gLC5K4	7835	H3K4me3	Thermo Fisher	LCmlf005	DFCI	0.0537	5.43888	15298279	LCmlf005	NSCLC	Adenocarcinoma	NA
LC006AC_JS8935_S135	9503	H3K4me3	Thermo Fisher	LCmlf006	DFCI	0.005768	55.2042	885069	LCmlf006	NSCLC	Adenocarcinoma	NA
LC006AC_JS8935_S109	11537	H3K4me3	Thermo Fisher	LCmlf006	DFCI	0.005768	55.0946	1111228	LCmlf006	NSCLC	Adenocarcinoma	NA
LC006AC2	5133	H3K4me3	Thermo Fisher	LCmlf006	DFCI	0.005768	15.0184	1694697	LCmlf006	NSCLC	Adenocarcinoma	NA
LC006AC	15365	H3K4me3	Thermo Fisher	LCmlf006	DFCI	NA	50.1955	2011166	LCmlf006	NSCLC	Adenocarcinoma	NA
gLC6K4	16467	H3K4me3	Thermo Fisher	LCmlf006	DFCI	NA	35.5381	2111132	LCmlf006	NSCLC	Adenocarcinoma	NA
LC007AC_JS8935_S136	13025	H3K4me3	Thermo Fisher	LCmlf007	DFCI	0.0447	84.5019	1230727	LCmlf007	NSCLC	Adenocarcinoma	NA
LC007AC_JS8935_S110	14638	H3K4me3	Thermo Fisher	LCmlf007	DFCI	0.0447	85.7247	1617624	LCmlf007	NSCLC	Adenocarcinoma	NA
LC007AC2	9349	H3K4me3	Thermo Fisher	LCmlf007	DFCI	0.0447	21.0392	2244082	LCmlf007	NSCLC	Adenocarcinoma	NA
LC007AC	18482	H3K4me3	Thermo Fisher	LCmlf007	DFCI	0.0447	78.7261	4045117	LCmlf007	NSCLC	Adenocarcinoma	NA
J_LCmlf007Me3	12863	H3K4me3	Thermo Fisher	LCmlf007	DFCI	0.0447	20.6898	4577835	LCmlf007	NSCLC	Adenocarcinoma	NA
rLC09Me3R1	15622	H3K4me3	Thermo Fisher	LCmlf009	DFCI	0.5607	28.5473	2781515	LCmlf009	SCLC	SCLC	NA
J_LCmlf009Me3	6189	H3K4me3	Thermo Fisher	LCmlf009	DFCI	0.5607	9.37111	3570235	LCmlf009	SCLC	SCLC	NA
mLC9_K4_3hr	17938	H3K4me3	Thermo Fisher	LCmlf009	DFCI	0.5607	29.8583	4650146	LCmlf009	SCLC	SCLC	NA
Lung9	19033	H3K4me3	Thermo Fisher	LCmlf009	DFCI	0.5607	22.8031	9277902	LCmlf009	SCLC	SCLC	NA
LC09Me3R1	21756	H3K4me3	Thermo Fisher	LCmlf009	DFCI	0.5607	26.6165	10087908	LCmlf009	SCLC	SCLC	NA
LC9K4me3	17337	H3K4me3	Thermo Fisher	LCmlf009	DFCI	0.5607	14.9895	10526714	LCmlf009	SCLC	SCLC	NA
LC010MT_JS8935_S137	8787	H3K4me3	Thermo Fisher	LCmlf010	DFCI	0.0205	36.5462	1041522	LCmlf010	NSCLC	Mesothelioma	NA
LC010MT_JS8935_S111	11474	H3K4me3	Thermo Fisher	LCmlf010	DFCI	0.0205	37.1805	1356861	LCmlf010	NSCLC	Mesothelioma	NA
LC010MT2	10168	H3K4me3	Thermo Fisher	LCmlf010	DFCI	0.0205	14.1134	3623732	LCmlf010	NSCLC	Mesothelioma	NA
LC010MT	18028	H3K4me3	Thermo Fisher	LCmlf010	DFCI	0.0205	35.3979	3895186	LCmlf010	NSCLC	Mesothelioma	NA
mLC10K4	13989	H3K4me3	Thermo Fisher	LCmlf010	DFCI	0.0205	23.6772	4104037	LCmlf010	NSCLC	Mesothelioma	NA
mLC11K4	7838	H3K4me3	Thermo Fisher	LCmlf011	DFCI	0.01225	17.4779	1599263	LCmlf011	NSCLC	Adenocarcinoma	NA
Lung11	17266	H3K4me3	Thermo Fisher	LCmlf011	DFCI	0.01225	23.5644	3629939	LCmlf011	NSCLC	Adenocarcinoma	NA
LC012AC_JS8935_S138	7213	H3K4me3	Thermo Fisher	LCmlf012	DFCI	0.0181	21.7607	3274703	LCmlf012	NSCLC	Adenocarcinoma	NA
LC012AC_JS8935_S112	8910	H3K4me3	Thermo Fisher	LCmlf012	DFCI	0.0181	23.0991	3814856	LCmlf012	NSCLC	Adenocarcinoma	NA
mLC12K4	19588	H3K4me3	Thermo Fisher	LCmlf012	DFCI	0.0181	43.6729	13420302	LCmlf012	NSCLC	Adenocarcinoma	NA
Me3_LC012AC_JS8952_S175	13801	H3K4me3	Thermo Fisher	LCmlf012	DFCI	0.0181	10.8107	17562654	LCmlf012	NSCLC	Adenocarcinoma	NA
LC012AC2	16495	H3K4me3	Thermo Fisher	LCmlf012	DFCI	0.0181	11.7303	28979262	LCmlf012	NSCLC	Adenocarcinoma	NA
LC012AC	22100	H3K4me3	Thermo Fisher	LCmlf012	DFCI	0.0181	22.957	32593342	LCmlf012	NSCLC	Adenocarcinoma	NA
Lung13	9869	H3K4me3	Thermo Fisher	LCmlf0013	DFCI	NA	42.8568	1047038	LCmlf0013	NSCLC	Adenocarcinoma	NA
Lung14	17826	H3K4me3	Thermo Fisher	LCmlf0014	DFCI	NA	63.5161	3975202	LCmlf0014	NSCLC	Adenocarcinoma	NA
LC016SQ_JS8935_S139	5119	H3K4me3	Thermo Fisher	LCmlf016	DFCI	0.01243	24.6695	1115292	LCmlf016	NSCLC	Squamous	NA
LC016SQ_JS8935_S113	7758	H3K4me3	Thermo Fisher	LCmlf016	DFCI	0.01243	25.1103	1491407	LCmlf016	NSCLC	Squamous	NA
gLC16K4	15965	H3K4me3	Thermo Fisher	LCmlf016	DFCI	0.01243	29.0958	1665493	LCmlf016	NSCLC	Squamous	NA
LC017MT_JS8935_S140	14367	H3K4me3	Thermo Fisher	LCmlf017	DFCI	0.01836	105.03	1240388	LCmlf017	NSCLC	Mesothelioma	NA
LC017MT_JS8935_S114	16194	H3K4me3	Thermo Fisher	LCmlf017	DFCI	0.01836	107.66	1690030	LCmlf017	NSCLC	Mesothelioma	NA
LC017MT2	15850	H3K4me3	Thermo Fisher	LCmlf017	DFCI	0.01836	82.1174	3898710	LCmlf017	NSCLC	Mesothelioma	NA
gLC17K4	22145	H3K4me3	Thermo Fisher	LCmlf017	DFCI	0.01836	92.4434	7366620	LCmlf017	NSCLC	Mesothelioma	NA
LCm018	6207	H3K4me3	Thermo Fisher	LCmlf018	DFCI	NA	9.07616	4674985	LCmlf018	NSCLC	Adenocarcinoma	NA
LC019MT_JS8935_S141	16997	H3K4me3	Thermo Fisher	LCmlf019	DFCI	0.009081	96.6588	2492171	LCmlf019	NSCLC	Mesothelioma	NA
LC019MT_JS8935_S115	18061	H3K4me3	Thermo Fisher	LCmlf019	DFCI	0.009081	99.5151	3280249	LCmlf019	NSCLC	Mesothelioma	NA
mLC19K4	29140	H3K4me3	Thermo Fisher	LCmlf019	DFCI	0.009081	90.1021	16484221	LCmlf019	NSCLC	Mesothelioma	NA
LC020AC_JS8935_S142	5334	H3K4me3	Thermo Fisher	LCmlf020	DFCI	0.06516	21.4338	1140827	LCmlf020	NSCLC	Adenocarcinoma	NA
LC020AC_JS8935_S116	8332	H3K4me3	Thermo Fisher	LCmlf020	DFCI	0.06516	22.0505	1541710	LCmlf020	NSCLC	Adenocarcinoma	NA
mLC20K4	19057	H3K4me3	Thermo Fisher	LCmlf020	DFCI	0.06516	25.1313	5630032	LCmlf020	NSCLC	Adenocarcinoma	NA
Me3_LC020AC_JS8952_S176	8560	H3K4me3	Thermo Fisher	LCmlf020	DFCI	0.06516	13.7663	5750935	LCmlf020	NSCLC	Adenocarcinoma	NA
LC020AC2	13926	H3K4me3	Thermo Fisher	LCmlf020	DFCI	0.06516	14.8536	8423296	LCmlf020	NSCLC	Adenocarcinoma	NA
LC021AC_JS8935_S143	9284	H3K4me3	Thermo Fisher	LCmlf021	DFCI	0.01565	28.0827	1458490	LCmlf021	NSCLC	Adenocarcinoma	NA
LC021AC_JS8935_S117	11432	H3K4me3	Thermo Fisher	LCmlf021	DFCI	0.01565	28.6877	1935725	LCmlf021	NSCLC	Adenocarcinoma	NA
tLC21K4	18164	H3K4me3	Thermo Fisher	LCmlf021	DFCI	0.01565	46.5953	4535165	LCmlf021	NSCLC	Adenocarcinoma	NA
Me3_LC021AC_JS8952_S177	12758	H3K4me3	Thermo Fisher	LCmlf021	DFCI	0.01565	19.3318	6543914	LCmlf021	NSCLC	Adenocarcinoma	NA
LC021AC2	15479	H3K4me3	Thermo Fisher	LCmlf021	DFCI	0.01565	21.0383	8141638	LCmlf021	NSCLC	Adenocarcinoma	NA
Lung22	16914	H3K4me3	Thermo Fisher	LCmlf022	DFCI	NA	83.7406	3182763	LCmlf022	NSCLC	Adenocarcinoma	NA
LCm024	15459	H3K4me3	Thermo Fisher	LCmlf024	DFCI	NA	15.1546	7337322	LCmlf024	NSCLC	Adenocarcinoma	NA
LCm025	18611	H3K4me3	Thermo Fisher	LCmlf025	DFCI	NA	21.359	8781029	LCmlf025	NSCLC	Adenocarcinoma	NA
rLC29Me3R1	8651	H3K4me3	Thermo Fisher	LCmlf029	DFCI	0.008031	9.71621	1918889	LCmlf029	SCLC	SCLC	NA
tLC29K4	8603	H3K4me3	Thermo Fisher	LCmlf029	DFCI	0.008031	14.6383	3378286	LCmlf029	SCLC	SCLC	NA
L30_K4	5471	H3K4me3	Thermo Fisher	LCmlf030	DFCI	NA	7.8964	6255656	LCmlf030	SCLC	SCLC	NA
MK4LC31	11379	H3K4me3	Thermo Fisher	LCmlf031	DFCI	0.00991	29.3963	2161920	LCmlf031	NSCLC	Squamous	NA
mLC33_K4_3hr	11966	H3K4me3	Thermo Fisher	LCmlf033	DFCI	0.007165	44.8263	1045690	LCmlf033	SCLC	SCLC	NA
LC33Me3R1	16093	H3K4me3	Thermo Fisher	LCmlf033	DFCI	0.007165	60.4277	1937170	LCmlf033	SCLC	SCLC	NA
GK4LC33	12320	H3K4me3	Thermo Fisher	LCmlf033	DFCI	0.007165	10.4862	7791363	LCmlf033	SCLC	SCLC	NA
mLC34_K4_3hr	14657	H3K4me3	Thermo Fisher	LCmlf034	DFCI	0.004854	30.9341	2935582	LCmlf034	SCLC	SCLC	NA
GK4LC34	10150	H3K4me3	Thermo Fisher	LCmlf034	DFCI	0.004854	13.4354	3858947	LCmlf034	SCLC	SCLC	NA
MK4Lc40	6089	H3K4me3	Active Motif	LCmlf040	DFCI	NA	3.9462	14080500	LCmlf040	SCLC	SCLC	NA
MK4Lc45	17392	H3K4me3	Active Motif	LCmlf045	DFCI	NA	64.3549	3626934	LCmlf045	SCLC	SCLC	NA
gLC45_K4_3hr	16214	H3K4me3	Thermo Fisher	LCmlf045	DFCI	NA	77.1461	3926812	LCmlf045	SCLC	SCLC	NA
K4_LC46_Tak	31541	H3K4me3	Thermo Fisher	LCmlf046	DFCI	0.4517	35.2378	11708559	LCmlf046	SCLC	SCLC	NA
K4_LC46_CD	29409	H3K4me3	Thermo Fisher	LCmlf046	DFCI	0.4517	28.9478	12875318	LCmlf046	SCLC	SCLC	NA
GK4Lc46	28450	H3K4me3	Active Motif	LCmlf046	DFCI	0.4517	34.6904	12983101	LCmlf046	SCLC	SCLC	NA
gLC46_K4_3hr	30604	H3K4me3	Thermo Fisher	LCmlf046	DFCI	0.4517	62.3809	13102860	LCmlf046	SCLC	SCLC	NA
K4_LC46_IDT	32850	H3K4me3	Thermo Fisher	LCmlf046	DFCI	0.4517	21.449	14956833	LCmlf046	SCLC	SCLC	NA
GK4Lc47	24854	H3K4me3	Active Motif	LCmlf047	DFCI	NA	36.1992	1887767	LCmlf047	SCLC	SCLC	NA
gLC47_K4_3hr	15860	H3K4me3	Thermo Fisher	LCmlf047	DFCI	NA	53.4757	2524204	LCmlf047	SCLC	SCLC	NA
WLC01	NA	LPWGS	NA	LCmlf001	DFCI	0.3186	NA	8235211	LCmlf001	NSCLC	Squamous	NA
wLCmlf0013	NA	LPWGS	NA	LCmlf0013	DFCI	0.03317	NA	NA	LCmlf0013	SCLC	NA	NA
wLCmlf0014	NA	LPWGS	NA	LCmlf0014	DFCI	0	NA	NA	LCmlf0014	SCLC	NA	NA
WLC02	NA	LPWGS	NA	LCmlf002	DFCI	0.01271	NA	8646726	LCmlf002	NSCLC	Adenocarcinoma	NA
wLC25	NA	LPWGS	NA	LCmlf025	DFCI	0.1182	NA	NA	LCmlf025	NSCLC	Adenocarcinoma	NA
WLC04	NA	LPWGS	NA	LCmlf004	DFCI	0.006425	NA	10766897	LCmlf004	NSCLC	Adenocarcinoma	NA
WLC05	NA	LPWGS	NA	LCmlf005	DFCI	0.0537	NA	9078759	LCmlf005	NSCLC	Adenocarcinoma	NA
WLC07	NA	LPWGS	NA	LCmlf007	DFCI	0.0447	NA	8939789	LCmlf007	NSCLC	Adenocarcinoma	NA
WLC08	NA	LPWGS	NA	LCmlf008	DFCI	0.0351	NA	7680668	LCmlf008	NSCLC	Adenocarcinoma	NA
WLC09	NA	LPWGS	NA	LCmlf009	DFCI	0.5607	NA	8148605	LCmlf009	SCLC	SCLC	NA
WLC10	NA	LPWGS	NA	LCmlf010	DFCI	0.0205	NA	8774425	LCmlf010	NSCLC	Mesothelioma	NA
WLC11	NA	LPWGS	NA	LCmlf011	DFCI	0.01225	NA	8052826	LCmlf011	NSCLC	Adenocarcinoma	NA
WLC12	NA	LPWGS	NA	LCmlf012	DFCI	0.0181	NA	9535689	LCmlf012	NSCLC	Adenocarcinoma	NA
WLC16	NA	LPWGS	NA	LCmlf016	DFCI	0.01243	NA	11449238	LCmlf016	NSCLC	Squamous	NA
WLC17	NA	LPWGS	NA	LCmlf017	DFCI	0.01836	NA	8910424	LCmlf017	NSCLC	Mesothelioma	NA
WLC20	NA	LPWGS	NA	LCmlf020	DFCI	0.06516	NA	10270931	LCmlf020	NSCLC	Adenocarcinoma	NA
WLC21	NA	LPWGS	NA	LCmlf021	DFCI	0.01565	NA	8700918	LCmlf021	NSCLC	Adenocarcinoma	NA
WLC23	NA	LPWGS	NA	LCmlf023	DFCI	0.01157	NA	7405623	LCmlf023	NSCLC	Mesothelioma	NA
WLC26	NA	LPWGS	NA	LCmlf026	DFCI	0.0122	NA	8524253	LCmlf026	SCLC	SCLC	NA
WLC29	NA	LPWGS	NA	LCmlf029	DFCI	0.008031	NA	9368263	LCmlf029	SCLC	SCLC	NA
WLC31	NA	LPWGS	NA	LCmlf031	DFCI	0.00991	NA	8233311	LCmlf031	NSCLC	Squamous	NA
WLC32	NA	LPWGS	NA	LCmlf032	DFCI	0.008948	NA	8085913	LCmlf032	SCLC	SCLC	NA
WLC33	NA	LPWGS	NA	LCmlf033	DFCI	0.007165	NA	9748669	LCmlf033	SCLC	SCLC	NA
WLC34	NA	LPWGS	NA	LCmlf034	DFCI	0.004854	NA	8397346	LCmlf034	SCLC	SCLC	NA
WLC36	NA	LPWGS	NA	LCmlf036	DFCI	0.03095	NA	8057312	LCmlf036	SCLC	SCLC	NA
MdLC01	105074	MeDIP	Diagenode	LCmlf001	DFCI	0.3186	NA	6049612	LCmlf001	NSCLC	Squamous	NA
mLCmlf0013	196614	MeDIP	Diagenode	LCmlf0013	DFCI	NA	NA	9372640	LCmlf0013	NSCLC	Adenocarcinoma	NA
mLCmlf0014	124597	MeDIP	Diagenode	LCmlf0014	DFCI	NA	NA	15622657	LCmlf0014	NSCLC	Adenocarcinoma	NA
mLCmlf0015	96610	MeDIP	Diagenode	LCmlf002	DFCI	NA	NA	12126204	LCmlf002	NSCLC	Adenocarcinoma	NA
MdLC02	183256	MeDIP	Diagenode	LCmlf002	DFCI	0.01271	NA	15021693	LCmlf002	NSCLC	Adenocarcinoma	NA
mLC25	NA	MeDIP	Diagenode	LCmlf025	DFCI	0.1182	NA	NA	LCmlf025	NSCLC	Adenocarcinoma	NA
mLC33	NA	MeDIP	Diagenode	LCmlf033	DFCI	NA	NA	NA	LCmlf033	SCLC	NA	NA
mLC34	NA	MeDIP	Diagenode	LCmlf034	DFCI	NA	NA	NA	LCmlf034	SCLC	NA	NA
MdLC04	99681	MeDIP	Diagenode	LCmlf004	DFCI	0.006425	NA	6348202	LCmlf004	NSCLC	Adenocarcinoma	NA
MdLC05	122223	MeDIP	Diagenode	LCmlf005	DFCI	0.0537	NA	8973590	LCmlf005	NSCLC	Adenocarcinoma	NA
MdLC07	198203	MeDIP	Diagenode	LCmlf007	DFCI	0.0447	NA	13179831	LCmlf007	NSCLC	Adenocarcinoma	NA
MdLC08	123502	MeDIP	Diagenode	LCmlf008	DFCI	0.0351	NA	8700206	LCmlf008	NSCLC	Adenocarcinoma	NA
MdLC09	160228	MeDIP	Diagenode	LCmlf009	DFCI	0.5607	NA	12031986	LCmlf009	SCLC	SCLC	NA
MdLC10	133125	MeDIP	Diagenode	LCmlf010	DFCI	0.0205	NA	12699696	LCmlf010	NSCLC	Mesothelioma	NA
MdLC11	71056	MeDIP	Diagenode	LCmlf011	DFCI	0.01225	NA	4059564	LCmlf011	NSCLC	Adenocarcinoma	NA
MdLC12	202047	MeDIP	Diagenode	LCmlf012	DFCI	0.0181	NA	13455196	LCmlf012	NSCLC	Adenocarcinoma	NA
MdLC16	133363	MeDIP	Diagenode	LCmlf016	DFCI	0.01243	NA	11910095	LCmlf016	NSCLC	Squamous	NA
MdLC17	192496	MeDIP	Diagenode	LCmlf017	DFCI	0.01836	NA	12812885	LCmlf017	NSCLC	Mesothelioma	NA
MdLC19	214639	MeDIP	Diagenode	LCmlf019	DFCI	0.009081	NA	13811611	LCmlf019	NSCLC	Mesothelioma	NA
MdLC20	194004	MeDIP	Diagenode	LCmlf020	DFCI	0.06516	NA	15176636	LCmlf020	NSCLC	Adenocarcinoma	NA
MdLC21	232871	MeDIP	Diagenode	LCmlf021	DFCI	0.01565	NA	14242747	LCmlf021	NSCLC	Adenocarcinoma	NA
MdLC23	37564	MeDIP	Diagenode	LCmlf023	DFCI	0.01157	NA	2623871	LCmlf023	NSCLC	Mesothelioma	NA
MdLC26	79087	MeDIP	Diagenode	LCmlf026	DFCI	0.0122	NA	9130525	LCmlf026	SCLC	SCLC	NA
MdLC28	180695	MeDIP	Diagenode	LCmlf019	DFCI	0.009081	NA	13097083	LCmlf019	NSCLC	Mesothelioma	NA
MdLC29	131092	MeDIP	Diagenode	LCmlf029	DFCI	0.008031	NA	13888470	LCmlf029	SCLC	SCLC	NA
MdLC31	111976	MeDIP	Diagenode	LCmlf031	DFCI	0.00991	NA	19378899	LCmlf031	NSCLC	Squamous	NA
MdLC32	128084	MeDIP	Diagenode	LCmlf032	DFCI	0.008948	NA	15302331	LCmlf032	SCLC	SCLC	NA
MdLC33	135309	MeDIP	Diagenode	LCmlf033	DFCI	0.007165	NA	17681662	LCmlf033	SCLC	SCLC	NA
MdLC34	143015	MeDIP	Diagenode	LCmlf034	DFCI	0.004854	NA	19465340	LCmlf034	SCLC	SCLC	NA
MdLC36	171592	MeDIP	Diagenode	LCmlf036	DFCI	0.03095	NA	20715007	LCmlf036	SCLC	SCLC	NA
MdLC45	131375	MeDIP	Diagenode	LCmlf045	DFCI	NA	NA	12685881	LCmlf045	SCLC	SCLC	NA
MdLC46	217224	MeDIP	Diagenode	LCmlf046	DFCI	0.4517	NA	12856717	LCmlf046	SCLC	SCLC	NA
mPCmlf081	221222	MeDIP	Diagenode	LCmlf046	DFCI	0.4517	NA	16039218	LCmlf046	SCLC	SCLC	NA
J_LCmlf002PanAc	8789	PanH3ac	Active Motif	LCmlf002	DFCI	0.01271	14.3854	9561614	LCmlf002	NSCLC	Adenocarcinoma	NA
gLC5Ac	18139	PanH3ac	Active Motif	LCmlf005	DFCI	0.0537	27.5248	12668659	LCmlf005	NSCLC	Adenocarcinoma	NA
gLC6Ac	25419	PanH3ac	Active Motif	LCmlf006	DFCI	NA	47.7186	9982836	LCmlf006	NSCLC	Adenocarcinoma	NA
J_LCmlf007PanAc	17344	PanH3ac	Active Motif	LCmlf007	DFCI	0.0447	41.8435	7015505	LCmlf007	NSCLC	Adenocarcinoma	NA
LC09pAcR2	10980	PanH3ac	Active Motif	LCmlf009	DFCI	0.5607	11.6471	10503418	LCmlf009	SCLC	SCLC	NA
mLC10Ac	13968	PanH3ac	Active Motif	LCmlf010	DFCI	0.0205	18.0748	11053743	LCmlf010	NSCLC	Mesothelioma	NA
mLC11Ac	5979	PanH3ac	Active Motif	LCmlf011	DFCI	0.01225	16.855	9856134	LCmlf011	NSCLC	Adenocarcinoma	NA
mLC12Ac	18432	PanH3ac	Active Motif	LCmlf012	DFCI	0.0181	11.9862	48699504	LCmlf012	NSCLC	Adenocarcinoma	NA
gLC16Ac	12056	PanH3ac	Active Motif	LCmlf016	DFCI	0.01243	28.9306	6188174	LCmlf016	NSCLC	Squamous	NA
gLC17Ac	41304	PanH3ac	Active Motif	LCmlf017	DFCI	0.01836	49.1026	25119936	LCmlf017	NSCLC	Mesothelioma	NA
tLC21Ac	10454	PanH3ac	Active Motif	LCmlf021	DFCI	0.01565	25.2574	5524976	LCmlf021	NSCLC	Adenocarcinoma	NA
L26_H3ac	11925	PanH3ac	Active Motif	LCmlf026	DFCI	0.0122	41.4938	9463856	LCmlf026	SCLC	SCLC	NA
MPAcLC31	7541	PanH3ac	Active Motif	LCmlf031	DFCI	0.00991	17.295	8181303	LCmlf031	NSCLC	Squamous	NA
LC33pAcR2	8161	PanH3ac	Active Motif	LCmlf033	DFCI	0.007165	27.3695	7155497	LCmlf033	SCLC	SCLC	NA
GPAcLC34	12012	PanH3ac	Active Motif	LCmlf034	DFCI	0.004854	17.1548	7961842	LCmlf034	SCLC	SCLC	NA
L36_H3ac	10871	PanH3ac	Active Motif	LCmlf036	DFCI	0.03095	43.7598	8929786	LCmlf036	SCLC	SCLC	NA
MAc2Lc45	20065	PanH3ac	Active Motif	LCmlf045	DFCI	NA	19.8472	42298856	LCmlf045	SCLC	SCLC	NA
GAc2Lc46	11539	PanH3ac	Active Motif	LCmlf046	DFCI	0.4517	9.34869	40658496	LCmlf046	SCLC	SCLC	NA
GAc2Lc47	7775	PanH3ac	Active Motif	LCmlf047	DFCI	NA	28.2842	8336976	LCmlf047	SCLC	SCLC	NA
tM1K4	25374	H3K4me3	Thermo Fisher	Mlmlf001	DFCI	0.3078	26.1783	18254701	Mlmlf001	Melanoma	NA	NA
tM2K4	11271	H3K4me3	Thermo Fisher	MLmlf002	DFCI	0.1935	16.16	4733244	MLmlf002	Melanoma	NA	NA
MK4mel3	13461	H3K4me3	Thermo Fisher	MLmlf003	DFCI	0.004819	25.4144	3212426	MLmlf003	Melanoma	NA	NA
MK4mel4	12650	H3K4me3	Thermo Fisher	MLmlf004	DFCI	0.01226	14.8553	7381012	MLmlf004	Melanoma	NA	NA
GK4mel5	6407	H3K4me3	Thermo Fisher	MLmlf005	DFCI	0.01094	12.6526	2879418	MLmlf005	Melanoma	NA	NA
GK4mel6	10698	H3K4me3	Thermo Fisher	MLmlf006	DFCI	0.02371	22.1384	2264343	MLmlf006	Melanoma	NA	NA
WML01	NA	LPWGS	NA	Mlmlf001	DFCI	0.3078	NA	7205801	Mlmlf001	Melanoma	NA	NA
WML02	NA	LPWGS	NA	MLmlf002	DFCI	0.1935	NA	6847989	MLmlf002	Melanoma	NA	NA
WML03	NA	LPWGS	NA	MLmlf003	DFCI	0.004819	NA	8841818	MLmlf003	Melanoma	NA	NA
WML04	NA	LPWGS	NA	MLmlf004	DFCI	0.01226	NA	8470209	MLmlf004	Melanoma	NA	NA
WML05	NA	LPWGS	NA	MLmlf005	DFCI	0.01094	NA	9050966	MLmlf005	Melanoma	NA	NA
WML06	NA	LPWGS	NA	MLmlf006	DFCI	0.02371	NA	7898747	MLmlf006	Melanoma	NA	NA
MdMel01	81519	MeDIP	Diagenode	Mlmlf001	DFCI	0.3078	NA	13727119	Mlmlf001	Melanoma	NA	NA
MdMel02	74863	MeDIP	Diagenode	MLmlf002	DFCI	0.1935	NA	11308055	MLmlf002	Melanoma	NA	NA
MdMel03	116515	MeDIP	Diagenode	MLmlf003	DFCI	0.004819	NA	14840388	MLmlf003	Melanoma	NA	NA
MdMel04	36718	MeDIP	Diagenode	MLmlf004	DFCI	0.01226	NA	9834903	MLmlf004	Melanoma	NA	NA
MdMel05	26587	MeDIP	Diagenode	MLmlf005	DFCI	0.01094	NA	7407285	MLmlf005	Melanoma	NA	NA
MdMel06	61662	MeDIP	Diagenode	MLmlf006	DFCI	0.02371	NA	8067697	MLmlf006	Melanoma	NA	NA
MPAcmel3	7767	PanH3ac	Active Motif	MLmlf003	DFCI	0.004819	19.0714	7318606	MLmlf003	Melanoma	NA	NA
MPAcmel4	14387	PanH3ac	Active Motif	MLmlf004	DFCI	0.01226	12.5062	14552058	MLmlf004	Melanoma	NA	NA
GPAcmel5	7765	PanH3ac	Active Motif	MLmlf005	DFCI	0.01094	16.525	8817811	MLmlf005	Melanoma	NA	NA
BC71846653AcR1	8668	H3K27ac	Abcam	BC718	DFCI	NA	25.5609	7248448	BC718	Breast	ER-,HER2-	HER2-
BC287K27R1	17477	H3K27ac	Abcam	BC718	DFCI	0	40.6952	8985078	BC718	Breast	ER-,HER2-	HER2-
BC39103K27R1	42504	H3K27ac	Abcam	BOT39103BCTP	DFCI	0.7803	9.14892	54207302	BOT39103BCTP	Breast	ER-,HER2-	HER2-
BC71838950M3R2	13260	H3K4me3	Thermo Fisher	BC718	DFCI	NA	31.0237	2327797	BC718	Breast	ER-,HER2-	HER2-
BC71841173M3R2	18926	H3K4me3	Thermo Fisher	BC718	DFCI	NA	12.4104	12224627	BC718	Breast	ER-,HER2-	HER2-
BC71843868M3R2	6353	H3K4me3	Thermo Fisher	BC718	DFCI	NA	7.36231	3513453	BC718	Breast	ER-,HER2-	HER2-
BC71846653M3R2	15643	H3K4me3	Thermo Fisher	BC718	DFCI	NA	27.6489	4062336	BC718	Breast	ER-,HER2-	HER2-
BC73934090M3R2	17941	H3K4me3	Thermo Fisher	BC739	DFCI	NA	55.314	3745792	BC739	Breast	ER+	NA
BC73934348M3R2	17082	H3K4me3	Thermo Fisher	BC739	DFCI	NA	30.2752	6751443	BC739	Breast	ER+	NA
BC287K4R1	16318	H3K4me3	Thermo Fisher	BC718	DFCI	0	28.3686	3914648	BC718	Breast	ER-,HER2-	HER2-
BC287K4R2	15513	H3K4me3	Thermo Fisher	BC718	DFCI	0	38.739	3039032	BC718	Breast	ER-,HER2-	HER2-
BC39103K4R1	40508	H3K4me3	Thermo Fisher	BOT39103BCTP	DFCI	0.7803	90.3824	19649035	BOT39103BCTP	Breast	ER-,HER2-	HER2-
BC39103K4R2	37512	H3K4me3	Thermo Fisher	BOT39103BCTP	DFCI	0.7803	124.021	28293459	BOT39103BCTP	Breast	ER-,HER2-	HER2-
LBC287a	NA	LPWGS	NA	BC718	DFCI	0	NA	12825483	BC718	Breast	ER-,HER2-	HER2-
LBC287b	NA	LPWGS	NA	BC718	DFCI	0	NA	15138662	BC718	Breast	ER-,HER2-	HER2-
BC287PanAR2	1650	PanH3ac	Active Motif	BC718	DFCI	0	9.60815	2787262	BC718	Breast	ER-,HER2-	HER2-
K27_Merk165	528	H3K27ac	Abcam	Merk165	DFCI	0.08809	6.39737	5253339	Merk165	Merkel cell	MCV+	NA
K27_Merk168	600	H3K27ac	Abcam	Merk168	DFCI	0.2348	10.1985	5035437	Merk168	Merkel cell	MCV+	NA
K27_Merk197	736	H3K27ac	Abcam	Merk197	DFCI	0.501	8.61022	3524341	Merk197	Merkel cell	MCV+	NA
K27_Merk212	7762	H3K27ac	Abcam	Merk212	DFCI	0	9.42852	9553200	Merk212	Merkel cell	MCV+	NA
K27_Merk229	552	H3K27ac	Abcam	Merk229	DFCI	0.6185	11.0728	4241086	Merk229	Merkel cell	MCV+	NA
Merk238_K27	2875	H3K27ac	Abcam	Merk238	DFCI	0	18.1913	1542936	Merk238	Merkel cell	MCV+	NA
Merk240_K27	6192	H3K27ac	Abcam	Merk240	DFCI	0	53.9069	1686772	Merk240	Merkel cell	MCV+	NA
Merk241_K27	519	H3K27ac	Abcam	Merk241	DFCI	0.03783	6.57459	5485390	Merk241	Merkel cell	MCV+	NA
Merk245_K27	9130	H3K27ac	Abcam	Merk245	DFCI	0.04092	61.2468	1985534	Merk245	Merkel cell	MCV+	NA
Merk253_K27	5917	H3K27ac	Abcam	Merk253	DFCI	0	12.4632	5827867	Merk253	Merkel cell	MCV+	NA
Merk266_K27	4950	H3K27ac	Abcam	Merk266	DFCI	0	12.6675	4552684	Merk266	Merkel cell	MCV+	NA
Merk270_K27	10815	H3K27ac	Abcam	Merk270	DFCI	0	29.3669	3493380	Merk270	Merkel cell	MCV+	NA
Merk274_K27	1148	H3K27ac	Abcam	Merk274	DFCI	0	6.12461	4206502	Merk274	Merkel cell	MCV+	NA
Merk284_K27	5232	H3K27ac	Abcam	Merk284	DFCI	0.2901	6.12776	11109595	Merk284	Merkel cell	MCV+	NA
Merk306_K27	970	H3K27ac	Abcam	Merk306	DFCI	0	5.81401	2444319	Merk306	Merkel cell	MCV+	NA
Merk316_K27	2873	H3K27ac	Abcam	Merk316	DFCI	0	10.6536	7998603	Merk316	Merkel cell	MCV+	NA
Merk323_K27	6898	H3K27ac	Abcam	Merk323	DFCI	0	20.5204	3121535	Merk323	Merkel cell	MCV+	NA
Merk324_K27	3992	H3K27ac	Abcam	Merk324	DFCI	0	13.875	2787023	Merk324	Merkel cell	MCV+	NA
K4_Merk165	1059	H3K4me3	Thermo Fisher	Merk165	DFCI	0.08809	6.57836	2762213	Merk165	Merkel cell	MCV+	NA
K4_Merk168	6829	H3K4me3	Thermo Fisher	Merk168	DFCI	0.2348	5.1155	8131563	Merk168	Merkel cell	MCV+	NA
K4_Merk197	580	H3K4me3	Thermo Fisher	Merk197	DFCI	0.501	4.39308	4058856	Merk197	Merkel cell	MCV+	NA
K4_Merk212	9386	H3K4me3	Thermo Fisher	Merk212	DFCI	0	7.75604	5690069	Merk212	Merkel cell	MCV+	NA
K4_Merk229	8664	H3K4me3	Thermo Fisher	Merk229	DFCI	0.6185	10.1485	5964684	Merk229	Merkel cell	MCV+	NA
Merk240_K4	10177	H3K4me3	Thermo Fisher	Merk240	DFCI	0	19.5172	1883240	Merk240	Merkel cell	MCV+	NA
Merk241_K4	7752	H3K4me3	Thermo Fisher	Merk241	DFCI	0.03783	20.0938	596163	Merk241	Merkel cell	MCV+	NA
Merk245_K4	7853	H3K4me3	Thermo Fisher	Merk245	DFCI	0.04092	15.3002	1908924	Merk245	Merkel cell	MCV+	NA
Merk253_K4	10054	H3K4me3	Thermo Fisher	Merk253	DFCI	0	11.6419	2741617	Merk253	Merkel cell	MCV+	NA
Merk260_K4	8969	H3K4me3	Thermo Fisher	Merk260	DFCI	0.2313	20.1951	1288776	Merk260	Merkel cell	MCV+	NA
Merk266_K4	2476	H3K4me3	Thermo Fisher	Merk266	DFCI	0	6.9938	1525535	Merk266	Merkel cell	MCV+	NA
Merk270_K4	11403	H3K4me3	Thermo Fisher	Merk270	DFCI	0	25.5649	1218860	Merk270	Merkel cell	MCV+	NA
Merk274_K4	1060	H3K4me3	Thermo Fisher	Merk274	DFCI	0	4.55203	2152777	Merk274	Merkel cell	MCV+	NA
Merk279_K4	1377	H3K4me3	Thermo Fisher	Merk279	DFCI	0	6.17185	2121534	Merk279	Merkel cell	MCV+	NA
Merk284_K4	22274	H3K4me3	Thermo Fisher	Merk284	DFCI	0.2901	23.3906	10494108	Merk284	Merkel cell	MCV+	NA
Merk306_K4	3444	H3K4me3	Thermo Fisher	Merk306	DFCI	0	5.66464	1094135	Merk306	Merkel cell	MCV+	NA
Merk316_K4	11215	H3K4me3	Thermo Fisher	Merk316	DFCI	0	15.8545	2958554	Merk316	Merkel cell	MCV+	NA
Merk323_K4	4158	H3K4me3	Thermo Fisher	Merk323	DFCI	0	8.22058	2223323	Merk323	Merkel cell	MCV+	NA
Merk324_K4	4559	H3K4me3	Thermo Fisher	Merk324	DFCI	0	12.7874	875098	Merk324	Merkel cell	MCV+	NA
wMCC228	NA	LPWGS	NA	Merk238	DFCI	0	NA	5870228	Merk238	Merkel cell	MCV+	NA
wMCC240	NA	LPWGS	NA	Merk240	DFCI	0	NA	7317650	Merk240	Merkel cell	MCV+	NA
wMCC241	NA	LPWGS	NA	Merk241	DFCI	0.03783	NA	7846508	Merk241	Merkel cell	MCV+	NA
wMCC245	NA	LPWGS	NA	Merk245	DFCI	0.04092	NA	7999874	Merk245	Merkel cell	MCV+	NA
wMCC253	NA	LPWGS	NA	Merk253	DFCI	0	NA	8344883	Merk253	Merkel cell	MCV+	NA
wMCC260	NA	LPWGS	NA	Merk260	DFCI	0.2313	NA	7900390	Merk260	Merkel cell	MCV+	NA
wMCC266	NA	LPWGS	NA	Merk266	DFCI	0	NA	8676915	Merk266	Merkel cell	MCV+	NA
wMCC270	NA	LPWGS	NA	Merk270	DFCI	0	NA	6659864	Merk270	Merkel cell	MCV+	NA
wMCC274	NA	LPWGS	NA	Merk274	DFCI	0	NA	6598443	Merk274	Merkel cell	MCV+	NA
wMCC279	NA	LPWGS	NA	Merk279	DFCI	0	NA	7067200	Merk279	Merkel cell	MCV+	NA
wMCC284	NA	LPWGS	NA	Merk284	DFCI	0.2901	NA	6773710	Merk284	Merkel cell	MCV+	NA
wMCC306	NA	LPWGS	NA	Merk306	DFCI	0	NA	7796357	Merk306	Merkel cell	MCV+	NA
wMCC316	NA	LPWGS	NA	Merk316	DFCI	0	NA	7358632	Merk316	Merkel cell	MCV+	NA
wMCC323	NA	LPWGS	NA	Merk323	DFCI	0	NA	8128463	Merk323	Merkel cell	MCV+	NA
wMCC324	NA	LPWGS	NA	Merk324	DFCI	0	NA	6037975	Merk324	Merkel cell	MCV+	NA
wMerk168	NA	LPWGS	NA	Merk197	DFCI	0.501	NA	8026570	Merk197	Merkel cell	MCV+	NA
wMerk197	NA	LPWGS	NA	Merk168	DFCI	0.2348	NA	8856914	Merk168	Merkel cell	MCV+	NA
wMerk212	NA	LPWGS	NA	NEPCmlf022	DFCI	0.8663	NA	5555332	NEPCmlf022	NEPC	NEPC	NA
wMerk229	NA	LPWGS	NA	NEPCmlf019	DFCI	0.5939	NA	5342085	NEPCmlf019	NEPC	NEPC	NA
mMCC228	61274	MeDIP	Diagenode	Merk238	DFCI	0	NA	11015675	Merk238	Merkel cell	MCV+	NA
mMCC240	116662	MeDIP	Diagenode	Merk240	DFCI	0	NA	16137939	Merk240	Merkel cell	MCV+	NA
mMCC241	111849	MeDIP	Diagenode	Merk241	DFCI	0.03783	NA	15536003	Merk241	Merkel cell	MCV+	NA
mMCC245	111176	MeDIP	Diagenode	Merk245	DFCI	0.1408	NA	14290388	Merk245	Merkel cell	NA	NA
mMCC253	143921	MeDIP	Diagenode	Merk253	DFCI	0	NA	14108024	Merk253	Merkel cell	MCV+	NA
mMCC260	91427	MeDIP	Diagenode	Merk260	DFCI	0.2313	NA	13616431	Merk260	Merkel cell	MCV+	NA
mMCC266	68810	MeDIP	Diagenode	Merk266	DFCI	0	NA	9878924	Merk266	Merkel cell	MCV+	NA
mMCC270	49683	MeDIP	Diagenode	Merk270	DFCI	0	NA	8842833	Merk270	Merkel cell	MCV+	NA
mMCC274	78664	MeDIP	Diagenode	Merk274	DFCI	0	NA	12824231	Merk274	Merkel cell	MCV+	NA
mMCC279	100067	MeDIP	Diagenode	Merk279	DFCI	0	NA	14674826	Merk279	Merkel cell	MCV+	NA
mMCC284	255351	MeDIP	Diagenode	Merk284	DFCI	0.2901	NA	24071689	Merk284	Merkel cell	MCV+	NA
mMCC306	94541	MeDIP	Diagenode	Merk306	DFCI	0	NA	11692834	Merk306	Merkel cell	MCV+	NA
mMCC316	98579	MeDIP	Diagenode	Merk316	DFCI	0	NA	15295575	Merk316	Merkel cell	MCV+	NA
mMCC323	143351	MeDIP	Diagenode	Merk323	DFCI	0	NA	14117833	Merk323	Merkel cell	MCV+	NA
mMCC324	84002	MeDIP	Diagenode	Merk324	DFCI	0	NA	14371277	Merk324	Merkel cell	MCV+	NA
mMerk168	157768	MeDIP	Diagenode	Merk197	DFCI	0.501	NA	9990839	Merk197	Merkel cell	MCV+	NA
mMerk197	153476	MeDIP	Diagenode	Merk168	DFCI	0.2348	NA	11434859	Merk168	Merkel cell	MCV+	NA
fNEPCmlf1AcR1	8021	H3K27ac	Abcam	PCmlf0034	DFCI	NA	16.0034	6419202	PCmlf0034	NEPC	NEPC	NA
fNEPCmlf2AcR1	14040	H3K27ac	Abcam	NEPCmlf002	DFCI	NA	27.7964	10737139	NEPCmlf002	NEPC	NEPC	NA
gPC18_K27ON	5626	H3K27ac	Abcam	PCmlf0018	DFCI	NA	38.0278	745638	PCmlf0018	Prostate	PRAD	NA
mPC31_K27ON	9960	H3K27ac	Abcam	PCmlf0031	DFCI	0.1725	26.5525	8613321	PCmlf0031	Prostate	PRAD	NA
gK27_PC59b	10199	H3K27ac	Abcam	PCmlf0059	DFCI	NA	19.3803	11307261	PCmlf0059	Prostate	PRAD	NA
mK27_PC59b	10356	H3K27ac	Abcam	PCmlf0059	DFCI	NA	17.3963	11673859	PCmlf0059	Prostate	PRAD	NA
mK27_PC62b	7872	H3K27ac	Abcam	PCmlf0062	DFCI	NA	40.7183	7212879	PCmlf0062	Prostate	PRAD	NA
gK27_PC62b	8420	H3K27ac	Abcam	PCmlf0062	DFCI	NA	33.9312	7705972	PCmlf0062	Prostate	PRAD	NA
fNEPCmlf1M3R2	11067	H3K4me3	Thermo Fisher	PCmlf0034	DFCI	NA	13.5133	3520763	PCmlf0034	NEPC	NEPC	NA
fNEPCmlf2M3R2	24192	H3K4me3	Thermo Fisher	NEPCmlf002	DFCI	NA	35.6092	8141187	NEPCmlf002	NEPC	NEPC	NA
gPC18_K4_3hr	15902	H3K4me3	Thermo Fisher	PCmlf0018	DFCI	NA	73.8922	1734049	PCmlf0018	Prostate	PRAD	NA
mPC31_K4_3hr	13513	H3K4me3	Thermo Fisher	PCmlf0031	DFCI	0.1725	28.4561	1938984	PCmlf0031	Prostate	PRAD	NA
mPC32_K4_3hr	11885	H3K4me3	Thermo Fisher	PCmlf0032	DFCI	0.01133	64.5393	843464	PCmlf0032	Prostate	PRAD	NA
gPC36_K4_3hr	15121	H3K4me3	Thermo Fisher	PCmlf0036	DFCI	NA	32.7173	3372602	PCmlf0036	Prostate	PRAD	NA
mK4_PC59a	13524	H3K4me3	Thermo Fisher	PCmlf0059	DFCI	NA	19.4591	2899364	PCmlf0059	Prostate	PRAD	NA
mK4_PC59_2	14844	H3K4me3	Thermo Fisher	PCmlf0059	DFCI	NA	20.6467	2954657	PCmlf0059	Prostate	PRAD	NA
PCmlf0059M3R2	7268	H3K4me3	Thermo Fisher	PCmlf0059	DFCI	NA	9.70288	3111028	PCmlf0059	Prostate	PRAD	NA
gK4_PC59a	14553	H3K4me3	Thermo Fisher	PCmlf0059	DFCI	NA	21.3476	3518940	PCmlf0059	Prostate	PRAD	NA
mK4_PC59_1	12388	H3K4me3	Thermo Fisher	PCmlf0059	DFCI	NA	12.7736	4347244	PCmlf0059	Prostate	PRAD	NA
mK4_PC62a	7736	H3K4me3	Thermo Fisher	PCmlf0062	DFCI	NA	44.566	812426	PCmlf0062	Prostate	PRAD	NA
gK4_PC62_1	14955	H3K4me3	Thermo Fisher	PCmlf0062	DFCI	NA	27.4033	2961684	PCmlf0062	Prostate	PRAD	NA
gK4_PC62_2	15663	H3K4me3	Thermo Fisher	PCmlf0062	DFCI	NA	33.6575	2986243	PCmlf0062	Prostate	PRAD	NA
gK4_PC62a	14956	H3K4me3	Thermo Fisher	PCmlf0062	DFCI	NA	29.4782	3034922	PCmlf0062	Prostate	PRAD	NA
MNEPC3a	182911	MeDIP	Diagenode	NEPCmlf003	DFCI	NA	NA	13879502	NEPCmlf003	Small cell bladder	Small cell bladder	NA
MNEPC3b	192761	MeDIP	Diagenode	NEPCmlf003	DFCI	NA	NA	16003668	NEPCmlf003	Small cell bladder	Small cell bladder	NA
MNEPC4a	69641	MeDIP	Diagenode	NEPCmlf004	DFCI	0.154	NA	7418752	NEPCmlf004	Prostate	PRAD	NA
MNEPC4b	70746	MeDIP	Diagenode	NEPCmlf004	DFCI	0.154	NA	8342224	NEPCmlf004	Prostate	PRAD	NA
MNEPC5a	79999	MeDIP	Diagenode	NEPCmlf005	DFCI	0	NA	7585111	NEPCmlf005	Prostate	PRAD	NA
MNEPC5b	42732	MeDIP	Diagenode	NEPCmlf005	DFCI	0	NA	4978604	NEPCmlf005	Prostate	PRAD	NA
MNEPC6a	91074	MeDIP	Diagenode	NEPCmlf006	DFCI	NA	NA	8870374	NEPCmlf006	NEPC	NEPC	NA
MNEPC6b	183193	MeDIP	Diagenode	NEPCmlf006	DFCI	NA	NA	16800413	NEPCmlf006	NEPC	NEPC	NA
MNEPC8a	33524	MeDIP	Diagenode	NEPCmlf012	DFCI	0.2908	NA	5563187	NEPCmlf012	NEPC	NEPC	NA
MNEPC8b	NA	MeDIP	Diagenode	NEPCmlf008	DFCI	NA	NA	NA	NEPCmlf008	Prostate	PRAD	NA
MNEPC9a	154175	MeDIP	Diagenode	NEPCmlf009	DFCI	NA	NA	11826591	NEPCmlf009	NEPC	NEPC	NA
MNEPC9b	163975	MeDIP	Diagenode	NEPCmlf009	DFCI	NA	NA	14415564	NEPCmlf009	NEPC	NEPC	NA
MNEPC10a	280118	MeDIP	Diagenode	NEPCmlf010	DFCI	0.5774	NA	21049034	NEPCmlf010	NEPC	NEPC	NA
MNEPC10b	205897	MeDIP	Diagenode	NEPCmlf010	DFCI	0.5774	NA	18939393	NEPCmlf010	NEPC	NEPC	NA
MNEPC11a	233827	MeDIP	Diagenode	NEPCmlf009	DFCI	NA	NA	15170777	NEPCmlf009	NEPC	NEPC	NA
MNEPC11b	56617	MeDIP	Diagenode	NEPCmlf011	DFCI	0	NA	6585942	NEPCmlf011	NEPC	NEPC	NA
MNEPC12a	166320	MeDIP	Diagenode	NEPCmlf008	DFCI	NA	NA	13556853	NEPCmlf008	Prostate	PRAD	NA
MNEPC12b	27781	MeDIP	Diagenode	NEPCmlf012	DFCI	0.2908	NA	4287180	NEPCmlf012	NEPC	NEPC	NA
mAcS_PC59	5622	PanH3ac	Active Motif	PCmlf0059	DFCI	NA	12.5431	7728223	PCmlf0059	Prostate	PRAD	NA
gAcS_PC62	11367	PanH3ac	Active Motif	PCmlf0062	DFCI	NA	34.2173	9653993	PCmlf0062	Prostate	PRAD	NA
NE3784Me3R1	7405	H3K4me3	Thermo Fisher	RGENP3784	DFCI	NA	8.09039	3340192	RGENP3784	NEPC	NEPC	NA
WNE2273	NA	LPWGS	NA	GENP2273-1	DFCI	0.2981	NA	5982381	GENP2273-1	NEPC	NEPC	NA
MdNE2273	107763	MeDIP	Diagenode	GENP2273-1	DFCI	0.2981	NA	6704323	GENP2273-1	NEPC	NEPC	NA
MdNE3784	187456	MeDIP	Diagenode	RGENP3784	DFCI	NA	NA	13113969	RGENP3784	NEPC	NEPC	NA
MdNE3838	152339	MeDIP	Diagenode	RGENP3838	DFCI	NA	NA	12430000	RGENP3838	NEPC	NEPC	NA
PRAD3260_JS8584_S130	9786	H3K4me3	Diagenode	GENP3260-1	DFCI	NA	23.4829	2379837	GENP3260-1	Prostate	PRAD	NA
PRAD3260	17135	H3K4me3	Diagenode	GENP3260-1	DFCI	NA	20.3824	5453743	GENP3260-1	Prostate	PRAD	NA
PR2777Me3R1	5756	H3K4me3	Thermo Fisher	RGENP2777	DFCI	NA	13.9981	2693428	RGENP2777	Prostate	PRAD	NA
rePR2777Me3R1	8580	H3K4me3	Thermo Fisher	RGENP2777	DFCI	NA	8.58464	4415676	RGENP2777	Prostate	PRAD	NA
PR3294Me3R1	9091	H3K4me3	Thermo Fisher	PCmlf0017	DFCI	NA	16.7142	2557788	PCmlf0017	Prostate	PRAD	NA
WP2627	NA	LPWGS	NA	RGENP2627_P1	DFCI	0.06529	NA	6931167	RGENP2627_P1	Prostate	PRAD	NA
MdPR8665	93836	MeDIP	Diagenode	GENP8665	DFCI	NA	NA	13775869	GENP8665	Prostate	PRAD	NA
MdPR2514	153850	MeDIP	Diagenode	RGENP2514	DFCI	NA	NA	11509174	RGENP2514	Prostate	PRAD	NA
MdP2627	137582	MeDIP	Diagenode	RGENP2627_P1	DFCI	0.06529	NA	12749282	RGENP2627_P1	Prostate	PRAD	NA
MdPR2777	181690	MeDIP	Diagenode	RGENP2777	DFCI	NA	NA	13905074	RGENP2777	Prostate	PRAD	NA
MdPR2778	166669	MeDIP	Diagenode	RGENP2778	DFCI	NA	NA	13760835	RGENP2778	Prostate	PRAD	NA
MdPR3294	6381	MeDIP	Diagenode	RGENP3294	DFCI	NA	NA	2014282	RGENP3294	Prostate	PRAD	NA
MdPR3424	115171	MeDIP	Diagenode	RGENP3424	DFCI	NA	NA	8882305	RGENP3424	Prostate	PRAD	NA
PR2514PanR2	5000	PanH3ac	Active Motif	RGENP2514	DFCI	NA	11.6029	2898459	RGENP2514	Prostate	PRAD	NA
PR2777PanR2	5499	PanH3ac	Active Motif	RGENP2777	DFCI	NA	10.0058	5152487	RGENP2777	Prostate	PRAD	NA
PR3294PanR2	5714	PanH3ac	Active Motif	PCmlf0017	DFCI	NA	10.7912	5450722	PCmlf0017	Prostate	PRAD	NA
RCh1331Me3R1	9057	H3K4me3	Thermo Fisher	RGRCC1331	DFCI	NA	9.47568	3613918	RGRCC1331	Renal	Chromophobe	NA
RC170Me3R1	16007	H3K4me3	Thermo Fisher	RGRCC170	DFCI	NA	23.4974	7695503	RGRCC170	Renal	Clear cell	NA
RCcC702Me3R1	12018	H3K4me3	Thermo Fisher	RGRCC702_P	DFCI	NA	24.4573	1567610	RGRCC702_P	Renal	Clear cell	NA
WRC38	NA	LPWGS	NA	RGRCC38_P	DFCI	0.04114	NA	4873197	RGRCC38_P	Renal	Chromophobe	NA
MdRCh1331	124887	MeDIP	Diagenode	RGRCC1331	DFCI	NA	NA	9026667	RGRCC1331	Renal	Chromophobe	NA
MdRC38	209303	MeDIP	Diagenode	LCmlf047	DFCI	NA	NA	19809995	LCmlf047	SCLC	SCLC	NA
MdRCcC944	112739	MeDIP	Diagenode	RGRCC944_P	DFCI	NA	NA	8768241	RGRCC944_P	Renal	Clear cell	NA
MdRCcC973	206804	MeDIP	Diagenode	RGRCC973_P	DFCI	NA	NA	17090428	RGRCC973_P	Renal	Clear cell	NA
RC170PanR3	5404	PanH3ac	Active Motif	RGRCC170	DFCI	NA	17.518	11663403	RGRCC170	Renal	Clear cell	NA
RCcC702PanR2	5690	PanH3ac	Active Motif	RGRCC702_P	DFCI	NA	10.8268	6609541	RGRCC702_P	Renal	Clear cell	NA
GeGENP8711AcR1	2156	H3K27ac	Abcam	GENP8711	DFCI	NA	5.31889	9827804	GENP8711	NEPC	NEPC	NA
NEPC3K27R1	36596	H3K27ac	Abcam	NEPCmlf003	DFCI	0.5761	98.6305	16492728	NEPCmlf003	Small cell bladder	Small cell bladder	NA
NEPC4K27R1	13693	H3K27ac	Abcam	NEPCmlf004	DFCI	0.154	32.5796	4918627	NEPCmlf004	Prostate	PRAD	NA
NEPC5K27R1	19328	H3K27ac	Abcam	NEPCmlf005	DFCI	0	82.9946	6026448	NEPCmlf005	Prostate	PRAD	NA
NEPC6K27R1	16583	H3K27ac	Abcam	NEPCmlf006	DFCI	0.9691	15.4297	25581590	NEPCmlf006	NEPC	NEPC	NA
NEPC7K27R1	20766	H3K27ac	Abcam	NEPCmlf007	DFCI	NA	115.501	6984142	NEPCmlf007	Prostate	PRAD	NA
NEPC8K27R1	12845	H3K27ac	Abcam	NEPCmlf008	DFCI	0.3276	28.9662	13596562	NEPCmlf008	Prostate	PRAD	NA
NEPC9K27R1	6541	H3K27ac	Abcam	NEPCmlf009	DFCI	0.6786	24.63	9546163	NEPCmlf009	NEPC	NEPC	NA
NEPC10K27R1	13549	H3K27ac	Abcam	NEPCmlf010	DFCI	0.5774	30.7992	11813345	NEPCmlf010	NEPC	NEPC	NA
NEPC11K27R1	21141	H3K27ac	Abcam	NEPCmlf011	DFCI	0	46.1307	10465038	NEPCmlf011	Prostate	PRAD	NA
NEPC12K27R1	4328	H3K27ac	Abcam	NEPCmlf012	DFCI	0.2908	20.9759	5890988	NEPCmlf012	NEPC	NEPC	NA
K27_NEPC13	4916	H3K27ac	Abcam	NEPCmlf013	DFCI	0	24.8021	2900071	NEPCmlf013	NEPC	NEPC	NA
K27_NEPC14	30464	H3K27ac	Abcam	NEPCmlf014	DFCI	0.5354	29.6027	14601525	NEPCmlf014	NEPC	NEPC	NA
K27_NEPC15	7272	H3K27ac	Abcam	NEPCmlf015	DFCI	0.29	38.5657	3426793	NEPCmlf015	NEPC	NEPC	NA
K27_NEPC16	18313	H3K27ac	Abcam	NEPCmlf016	DFCI	0.2454	44.281	9301005	NEPCmlf016	Prostate	PRAD	NA
K27_NEPC17	1831	H3K27ac	Abcam	NEPCmlf017	DFCI	0	44.3251	1858594	NEPCmlf017	Prostate	PRAD	NA
K27_NEPC18	5494	H3K27ac	Abcam	NEPCmlf018	DFCI	0	11.3954	8194457	NEPCmlf018	NEPC	NEPC	NA
K27_NEPC19	19851	H3K27ac	Abcam	NEPCmlf019	DFCI	0.5939	16.6131	16154046	NEPCmlf019	NEPC	NEPC	NA
K27_NEPC20	11616	H3K27ac	Abcam	NEPCmlf020	DFCI	0	39.031	4845836	NEPCmlf020	Prostate	PRAD	NA
K27_NEPC21	6431	H3K27ac	Abcam	NEPCmlf021	DFCI	0	35.6403	3866950	NEPCmlf021	Prostate	PRAD	NA
K27_NEPC22	33220	H3K27ac	Abcam	NEPCmlf022	DFCI	0.8663	15.8043	26264838	NEPCmlf022	NEPC	NEPC	NA
PC40K27ac	13368	H3K27ac	Abcam	PCmlf0040	DFCI	0.186	50.0544	6063948	PCmlf0040	Prostate	PRAD	NA
PC53K27ac	31094	H3K27ac	Abcam	PCmlf0053	DFCI	0.4478	78.1597	13315574	PCmlf0053	Prostate	PRAD	NA
K27_HPC81_2	16379	H3K27ac	Abcam	PCmlf0081	DFCI	0.4894	47.9368	6844380	PCmlf0081	Prostate	PRAD	NA
K27_HPC81_1	9015	H3K27ac	Abcam	PCmlf0081	DFCI	0.4894	22.231	7267511	PCmlf0081	Prostate	PRAD	NA
NEPC3K4R2	21317	H3K4me3	Thermo Fisher	NEPCmlf003	DFCI	0.5761	147.642	4544927	NEPCmlf003	Small cell bladder	Small cell bladder	NA
NEPC3K4R1	22847	H3K4me3	Thermo Fisher	NEPCmlf003	DFCI	0.5761	23.5288	15664513	NEPCmlf003	Small cell bladder	Small cell bladder	NA
NEPC4K4R2	13358	H3K4me3	Thermo Fisher	NEPCmlf004	DFCI	0.154	30.1615	1376787	NEPCmlf004	Prostate	PRAD	NA
NEPC4K4R1	12551	H3K4me3	Thermo Fisher	NEPCmlf004	DFCI	0.154	31.3113	1975784	NEPCmlf004	Prostate	PRAD	NA
NEPC5K4R2	13228	H3K4me3	Thermo Fisher	NEPCmlf005	DFCI	0	237.839	564580	NEPCmlf005	Prostate	PRAD	NA
NEPC5K4R1	14865	H3K4me3	Thermo Fisher	NEPCmlf005	DFCI	0	144.281	1165265	NEPCmlf005	Prostate	PRAD	NA
NEPC6K4R1	32882	H3K4me3	Thermo Fisher	NEPCmlf006	DFCI	0.9691	171.253	14008018	NEPCmlf006	NEPC	NEPC	NA
NEPC6K4R2	30076	H3K4me3	Thermo Fisher	NEPCmlf006	DFCI	0.9691	86.7734	24910573	NEPCmlf006	NEPC	NEPC	NA
NEPC7K4R2	18556	H3K4me3	Thermo Fisher	NEPCmlf007	DFCI	NA	122.494	881094	NEPCmlf007	Prostate	PRAD	NA
NEPC7K4R1	15261	H3K4me3	Thermo Fisher	NEPCmlf007	DFCI	NA	67.7493	1984594	NEPCmlf007	Prostate	PRAD	NA
NEPC8K4R2	23020	H3K4me3	Thermo Fisher	NEPCmlf008	DFCI	0.3276	30.7145	6319820	NEPCmlf008	Prostate	PRAD	NA
NEPC8K4R1	21004	H3K4me3	Thermo Fisher	NEPCmlf008	DFCI	0.3276	28.5158	6715742	NEPCmlf008	Prostate	PRAD	NA
NEPC9K4R1	23515	H3K4me3	Thermo Fisher	NEPCmlf009	DFCI	0.6786	94.6069	7082064	NEPCmlf009	NEPC	NEPC	NA
NEPC9K4R2	25369	H3K4me3	Thermo Fisher	NEPCmlf009	DFCI	0.6786	155.974	8087294	NEPCmlf009	NEPC	NEPC	NA
NEPC10K4R1	27292	H3K4me3	Thermo Fisher	NEPCmlf010	DFCI	0.5774	19.8608	15142717	NEPCmlf010	NEPC	NEPC	NA
NEPC10K4R2	30856	H3K4me3	Thermo Fisher	NEPCmlf010	DFCI	0.5774	21.4197	19963313	NEPCmlf010	NEPC	NEPC	NA
NEPC11K4R1	13273	H3K4me3	Thermo Fisher	NEPCmlf011	DFCI	0	41.5209	1809837	NEPCmlf011	Prostate	PRAD	NA
NEPC11K4R2	12152	H3K4me3	Thermo Fisher	NEPCmlf011	DFCI	0	28.1108	2024239	NEPCmlf011	Prostate	PRAD	NA
NEPC12K4R1	9249	H3K4me3	Thermo Fisher	NEPCmlf012	DFCI	0.2908	23.0465	1972264	NEPCmlf012	NEPC	NEPC	NA
NEPC12K4R2	10976	H3K4me3	Thermo Fisher	NEPCmlf012	DFCI	0.2908	22.2677	2173189	NEPCmlf012	NEPC	NEPC	NA
K4_NEPC13	3579	H3K4me3	Thermo Fisher	NEPCmlf013	DFCI	0	32.2962	487473	NEPCmlf013	NEPC	NEPC	NA
K4_NEPC14	28630	H3K4me3	Thermo Fisher	NEPCmlf014	DFCI	0.5354	85.3638	5635793	NEPCmlf014	NEPC	NEPC	NA
K4_NEPC15	11060	H3K4me3	Thermo Fisher	NEPCmlf015	DFCI	0.29	110.457	622524	NEPCmlf015	NEPC	NEPC	NA
K4_NEPC16	18474	H3K4me3	Thermo Fisher	NEPCmlf016	DFCI	0.2454	33.8845	3975690	NEPCmlf016	Prostate	PRAD	NA
K4_NEPC18	4034	H3K4me3	Thermo Fisher	NEPCmlf018	DFCI	0	9.8068	3902473	NEPCmlf018	NEPC	NEPC	NA
K4_NEPC19	22626	H3K4me3	Thermo Fisher	NEPCmlf019	DFCI	0.5939	69.9121	4563322	NEPCmlf019	NEPC	NEPC	NA
K4_NEPC20	14005	H3K4me3	Thermo Fisher	NEPCmlf020	DFCI	0	33.0381	1666197	NEPCmlf020	Prostate	PRAD	NA
K4_NEPC21	2718	H3K4me3	Thermo Fisher	NEPCmlf021	DFCI	0	8.15949	2174523	NEPCmlf021	Prostate	PRAD	NA
K4_NEPC22	45110	H3K4me3	Thermo Fisher	NEPCmlf022	DFCI	0.8663	45.6539	33361606	NEPCmlf022	NEPC	NEPC	NA
PC40K4me3	17494	H3K4me3	Thermo Fisher	PCmlf0040	DFCI	0.186	59.0324	2862179	PCmlf0040	Prostate	PRAD	NA
PC53K4me3	25983	H3K4me3	Thermo Fisher	PCmlf0053	DFCI	0.4478	54.1221	10311484	PCmlf0053	Prostate	PRAD	NA
K4_HPC81_1	15637	H3K4me3	Thermo Fisher	PCmlf0081	DFCI	0.4894	31.5157	2509525	PCmlf0081	Prostate	PRAD	NA
K4_HPC81_2	14258	H3K4me3	Thermo Fisher	PCmlf0081	DFCI	0.4894	18.641	3289933	PCmlf0081	Prostate	PRAD	NA
LJH6	NA	LPWGS	NA	NEPCmlf003	DFCI	0.5761	NA	15855289	NEPCmlf003	Small cell bladder	Small cell bladder	NA
LNEPC12b	NA	LPWGS	NA	NEPCmlf003	DFCI	0.5761	NA	16020173	NEPCmlf003	Small cell bladder	Small cell bladder	NA
LNEPC10b	NA	LPWGS	NA	NEPCmlf004	DFCI	0.154	NA	9199717	NEPCmlf004	Prostate	PRAD	NA
LNEPC4b	NA	LPWGS	NA	NEPCmlf004	DFCI	0.154	NA	12550214	NEPCmlf004	Prostate	PRAD	NA
LNEPC6a	NA	LPWGS	NA	NEPCmlf005	DFCI	0	NA	7125636	NEPCmlf005	Prostate	PRAD	NA
LNEPC5b	NA	LPWGS	NA	NEPCmlf005	DFCI	0	NA	8772531	NEPCmlf005	Prostate	PRAD	NA
LNEPC5a	NA	LPWGS	NA	NEPCmlf006	DFCI	0.9691	NA	16744725	NEPCmlf006	NEPC	NEPC	NA
LNEPC7a	NA	LPWGS	NA	NEPCmlf006	DFCI	0.9691	NA	17739469	NEPCmlf006	NEPC	NEPC	NA
LNEPC12a	NA	LPWGS	NA	NEPCmlf008	DFCI	0.3276	NA	11295881	NEPCmlf008	Prostate	PRAD	NA
LJH10	NA	LPWGS	NA	NEPCmlf008	DFCI	0.3276	NA	15961422	NEPCmlf008	Prostate	PRAD	NA
LNEPC11a	NA	LPWGS	NA	NEPCmlf009	DFCI	0.6786	NA	12122861	NEPCmlf009	NEPC	NEPC	NA
LNEPC9a	NA	LPWGS	NA	NEPCmlf009	DFCI	0.6786	NA	12234697	NEPCmlf009	NEPC	NEPC	NA
LJH9	NA	LPWGS	NA	NEPCmlf009	DFCI	0.6786	NA	15937169	NEPCmlf009	NEPC	NEPC	NA
LJH8	NA	LPWGS	NA	NEPCmlf010	DFCI	0.5774	NA	14362001	NEPCmlf010	NEPC	NEPC	NA
LNEPC4a	NA	LPWGS	NA	NEPCmlf010	DFCI	0.5774	NA	17246254	NEPCmlf010	NEPC	NEPC	NA
LNEPC11b	NA	LPWGS	NA	NEPCmlf011	DFCI	0	NA	9872451	NEPCmlf011	Prostate	PRAD	NA
LNEPC3b	NA	LPWGS	NA	NEPCmlf012	DFCI	0.2908	NA	7431738	NEPCmlf012	NEPC	NEPC	NA
wNEmlf013	NA	LPWGS	NA	NEPCmlf016	DFCI	0.2454	NA	7542098	NEPCmlf016	Prostate	PRAD	NA
wNEmlf014	NA	LPWGS	NA	NEPCmlf017	DFCI	0	NA	7730845	NEPCmlf017	Prostate	PRAD	NA
wNEmlf016	NA	LPWGS	NA	NEPCmlf013	DFCI	0	NA	6177361	NEPCmlf013	NEPC	NEPC	NA
wNEmlf017	NA	LPWGS	NA	NEPCmlf014	DFCI	0.5354	NA	11410024	NEPCmlf014	NEPC	NEPC	NA
wNEmlf019	NA	LPWGS	NA	Merk229	DFCI	0.6185	NA	11961983	Merk229	Merkel cell	MCV+	NA
wNEmlf022	NA	LPWGS	NA	Merk212	DFCI	0	NA	11165103	Merk212	Merkel cell	MCV+	NA
mLCmlf046	179959	MeDIP	Diagenode	PCmlf0081	DFCI	0.4894	NA	16335524	PCmlf0081	Prostate	PRAD	NA
mMerk212	154587	MeDIP	Diagenode	NEPCmlf022	DFCI	0.8663	NA	9626645	NEPCmlf022	NEPC	NEPC	NA
mMerk229	194392	MeDIP	Diagenode	NEPCmlf019	DFCI	0.5939	NA	16553013	NEPCmlf019	NEPC	NEPC	NA
mNEmlf013	182316	MeDIP	Diagenode	NEPCmlf016	DFCI	0.2454	NA	13272892	NEPCmlf016	Prostate	PRAD	NA
mNEmlf014	145234	MeDIP	Diagenode	NEPCmlf017	DFCI	0	NA	9963245	NEPCmlf017	Prostate	PRAD	NA
mNEmlf016	60095	MeDIP	Diagenode	NEPCmlf013	DFCI	0	NA	4538779	NEPCmlf013	NEPC	NEPC	NA
mNEmlf017	183821	MeDIP	Diagenode	NEPCmlf014	DFCI	0.5354	NA	15769685	NEPCmlf014	NEPC	NEPC	NA
mNEmlf019	200754	MeDIP	Diagenode	Merk229	DFCI	0.6185	NA	10760188	Merk229	Merkel cell	MCV+	NA
mNEmlf022	126281	MeDIP	Diagenode	Merk212	DFCI	0	NA	7689989	Merk212	Merkel cell	MCV+	NA
mPCmlf052	187779	MeDIP	Diagenode	PCmlf0052	DFCI	NA	NA	11294812	PCmlf0052	Prostate	PRAD	NA
mPCmlf066	200407	MeDIP	Diagenode	NEPCmlf018	DFCI	0	NA	14250332	NEPCmlf018	NEPC	NEPC	NA
NEPC3PanAR2	9509	PanH3ac	Active Motif	NEPCmlf003	DFCI	0.5761	29.3355	4617137	NEPCmlf003	Small cell bladder	Small cell bladder	NA
NEPC4PanAR2	14307	PanH3ac	Active Motif	NEPCmlf004	DFCI	0.154	9.658	959699	NEPCmlf004	Prostate	PRAD	NA
NEPC5PanAR2	8593	PanH3ac	Active Motif	NEPCmlf005	DFCI	0	19.1732	1493249	NEPCmlf005	Prostate	PRAD	NA
NEPC6PanAR2	17780	PanH3ac	Active Motif	NEPCmlf006	DFCI	0.9691	28.0401	6050812	NEPCmlf006	NEPC	NEPC	NA
NEPC7PanAR2	11140	PanH3ac	Active Motif	NEPCmlf007	DFCI	NA	28.1553	1259384	NEPCmlf007	Prostate	PRAD	NA
NEPC8PanAR2	1495	PanH3ac	Active Motif	NEPCmlf008	DFCI	0.3276	30.3139	2362494	NEPCmlf008	Prostate	PRAD	NA
NEPC9PanAR2	459	PanH3ac	Active Motif	NEPCmlf009	DFCI	0.6786	9.04765	3377608	NEPCmlf009	NEPC	NEPC	NA
NEPC10PanAR2	1887	PanH3ac	Active Motif	NEPCmlf010	DFCI	0.5774	15.3852	5147689	NEPCmlf010	NEPC	NEPC	NA
NEPC11PanAR2	1867	PanH3ac	Active Motif	NEPCmlf011	DFCI	0	21.3492	967130	NEPCmlf011	Prostate	PRAD	NA
NEPC12PanAR2	1447	PanH3ac	Active Motif	NEPCmlf012	DFCI	0.2908	9.9519	724578	NEPCmlf012	NEPC	NEPC	NA
Ac_mPC15_all	15079	H3K27ac	Abcam	PCmlf0015	DFCI	NA	40.2061	9429547	PCmlf0015	Prostate	PRAD	NA
MmPC15r3	15979	H3K27ac	Abcam	PCmlf0015	DFCI	NA	41.4908	10640941	PCmlf0015	Prostate	PRAD	NA
Ac_mPC15_3R	25709	H3K27ac	Abcam	PCmlf0015	DFCI	NA	71.7316	13502160	PCmlf0015	Prostate	PRAD	NA
Ac_mPC16_1R	8615	H3K27ac	Abcam	PCmlf0016	DFCI	NA	12.0165	650134	PCmlf0016	Prostate	PRAD	NA
Ac_mPC17_all	8379	H3K27ac	Abcam	PCmlf0017	DFCI	NA	24.0893	7355801	PCmlf0017	Prostate	PRAD	NA
Ac_mPC17_3R	16019	H3K27ac	Abcam	PCmlf0017	DFCI	NA	28.3177	11287498	PCmlf0017	Prostate	PRAD	NA
Ac_mPC18_1R	5712	H3K27ac	Abcam	PCmlf0018	DFCI	NA	15.3342	1688707	PCmlf0018	Prostate	PRAD	NA
Ac_mPC18_all	5646	H3K27ac	Abcam	PCmlf0018	DFCI	NA	33.1198	4919411	PCmlf0018	Prostate	PRAD	NA
Ac_mPC18_3R	14090	H3K27ac	Abcam	PCmlf0018	DFCI	NA	49.7514	7397275	PCmlf0018	Prostate	PRAD	NA
PCmlf021	6855	H3K27ac	Abcam	PCmlf0021	DFCI	NA	29.0892	2803351	PCmlf0021	Prostate	PRAD	NA
PCmlf022	6760	H3K27ac	Abcam	PCmlf0022	DFCI	NA	6.39238	13352099	PCmlf0022	Prostate	PRAD	NA
PC07v030	8485	H3K27ac	Abcam	PCmlf0030	DFCI	NA	19.7434	2223988	PCmlf0030	Prostate	PRAD	NA
PC31K27ac	10381	H3K27ac	Abcam	PCmlf0031	DFCI	0.1725	17.5704	10255338	PCmlf0031	Prostate	PRAD	NA
PC07v032	8274	H3K27ac	Abcam	PCmlf0032	DFCI	0.01133	26.6186	1039189	PCmlf0032	Prostate	PRAD	NA
PC07v038	6059	H3K27ac	Abcam	PCmlf0053	DFCI	0.1396	12.2038	2616060	PCmlf0053	Prostate	PRAD	NA
PCmlf038	6046	H3K27ac	Abcam	PCmlf0053	DFCI	0.1396	24.0339	3504440	PCmlf0053	Prostate	PRAD	NA
PC07v039	5686	H3K27ac	Abcam	PCmlf0028	DFCI	0.1032	7.86542	2591484	PCmlf0028	Prostate	PRAD	NA
PC05v040	5932	H3K27ac	Abcam	PCmlf0040	DFCI	0.186	7.58349	1765008	PCmlf0040	Prostate	PRAD	NA
PCmlf040	6448	H3K27ac	Abcam	PCmlf0040	DFCI	0.186	30.6741	1766103	PCmlf0040	Prostate	PRAD	NA
PC07v041	9858	H3K27ac	Abcam	PCmlf0041	DFCI	NA	15.8444	3367341	PCmlf0041	Prostate	PRAD	NA
PCmlf041	15331	H3K27ac	Abcam	PCmlf0041	DFCI	NA	53.3269	5709147	PCmlf0041	Prostate	PRAD	NA
PC07v043	7438	H3K27ac	Abcam	PCmlf0043	DFCI	NA	12.8834	1501573	PCmlf0043	Prostate	PRAD	NA
PC07v046	5731	H3K27ac	Abcam	PCmlf0046	DFCI	NA	4.99707	10532966	PCmlf0046	Prostate	PRAD	NA
advPC_3_JS8585_S94	5141	H3K4me3	Diagenode	PCmlf0003	DFCI	NA	24.4159	1886676	PCmlf0003	Prostate	PRAD	NA
advPC_3_JS8584_S121	19911	H3K4me3	Diagenode	PCmlf0003	DFCI	NA	27.7336	6811171	PCmlf0003	Prostate	PRAD	NA
advPC3	24622	H3K4me3	Diagenode	PCmlf0003	DFCI	NA	25.246	13950804	PCmlf0003	Prostate	PRAD	NA
advPC8	12632	H3K4me3	Diagenode	PCmlf0008	DFCI	NA	14.4959	8320401	PCmlf0008	Prostate	PRAD	NA
advPC_9_JS8585_S71	20236	H3K4me3	Diagenode	PCmlf0009	DFCI	NA	181.283	2386950	PCmlf0009	Prostate	PRAD	NA
advPC_13_JS8585_S72	16127	H3K4me3	Diagenode	PCmlf0013	DFCI	NA	116.256	1931365	PCmlf0013	Prostate	PRAD	NA
advPC_17_JS8585_S73	14990	H3K4me3	Diagenode	PCmlf0017	DFCI	NA	107.453	1411658	PCmlf0017	Prostate	PRAD	NA
advPC_18_JS8585_S96	6026	H3K4me3	Diagenode	PCmlf0018	DFCI	NA	95.2781	902601	PCmlf0018	Prostate	PRAD	NA
advPC_18_JS8584_S123	11976	H3K4me3	Diagenode	PCmlf0018	DFCI	NA	107.576	1136562	PCmlf0018	Prostate	PRAD	NA
advPC18	17849	H3K4me3	Diagenode	PCmlf0018	DFCI	NA	93.8268	1781028	PCmlf0018	Prostate	PRAD	NA
advPC_20_JS8584_S124	9456	H3K4me3	Diagenode	PCmlf0020	DFCI	NA	32.3665	1527067	PCmlf0020	Prostate	PRAD	NA
advPC20	12230	H3K4me3	Diagenode	PCmlf0020	DFCI	NA	27.0289	2261352	PCmlf0020	Prostate	PRAD	NA
advPC_21_JS8585_S75	14138	H3K4me3	Diagenode	PCmlf0021	DFCI	NA	256.668	946705	PCmlf0021	Prostate	PRAD	NA
DgMe3_metPC_22_JS8753_S86	15548	H3K4me3	Diagenode	PCmlf0022	DFCI	NA	117.029	1347503	PCmlf0022	Prostate	PRAD	NA
TherF_metPC_22_JS8753_S98	14342	H3K4me3	Thermo Fisher	PCmlf0022	DFCI	NA	56.2598	1492237	PCmlf0022	Prostate	PRAD	NA
DgM3mP22	17303	H3K4me3	Diagenode	PCmlf0022	DFCI	NA	114.46	2140739	PCmlf0022	Prostate	PRAD	NA
TfM3mP22	18090	H3K4me3	Thermo Fisher	PCmlf0022	DFCI	NA	60.0675	4242378	PCmlf0022	Prostate	PRAD	NA
TherF_metPC_23_JS8753_S99	8778	H3K4me3	Thermo Fisher	PCmlf0023	DFCI	NA	33.0312	1105933	PCmlf0023	Prostate	PRAD	NA
DgMe3_metPC_23_JS8753_S87	6007	H3K4me3	Diagenode	PCmlf0023	DFCI	NA	10.6465	1771978	PCmlf0023	Prostate	PRAD	NA
TfM4mP23	13414	H3K4me3	Thermo Fisher	PCmlf0023	DFCI	NA	32.0772	2116527	PCmlf0023	Prostate	PRAD	NA
DgM4mP23	9657	H3K4me3	Diagenode	PCmlf0023	DFCI	NA	9.94162	2738246	PCmlf0023	Prostate	PRAD	NA
DgMe3_metPC_24_JS8753_S88	7072	H3K4me3	Diagenode	PCmlf0024	DFCI	NA	47.381	774366	PCmlf0024	Prostate	PRAD	NA
DgM5mP24	10653	H3K4me3	Diagenode	PCmlf0024	DFCI	NA	46.3622	1015565	PCmlf0024	Prostate	PRAD	NA
TherF_metPC_24_JS8753_S100	8213	H3K4me3	Thermo Fisher	PCmlf0024	DFCI	NA	27.9043	1255255	PCmlf0024	Prostate	PRAD	NA
TfM5mP24	14121	H3K4me3	Thermo Fisher	PCmlf0024	DFCI	NA	28.0193	3076405	PCmlf0024	Prostate	PRAD	NA
DgMe3_metPC_26_JS8753_S89	9293	H3K4me3	Diagenode	PCmlf0026	DFCI	NA	63.1711	876370	PCmlf0026	Prostate	PRAD	NA
DgM6mP26	12910	H3K4me3	Diagenode	PCmlf0026	DFCI	NA	61.7632	1143666	PCmlf0026	Prostate	PRAD	NA
TherF_metPC_26_JS8753_S101	6654	H3K4me3	Thermo Fisher	PCmlf0026	DFCI	NA	23.3841	1313615	PCmlf0026	Prostate	PRAD	NA
TfM6mP26	14083	H3K4me3	Thermo Fisher	PCmlf0026	DFCI	NA	24.7152	3286792	PCmlf0026	Prostate	PRAD	NA
DgM7mP27	7217	H3K4me3	Diagenode	PCmlf0027	DFCI	NA	142.31	493822	PCmlf0027	Prostate	PRAD	NA
TherF_metPC_27_JS8753_S102	11896	H3K4me3	Thermo Fisher	PCmlf0027	DFCI	NA	46.9414	1317403	PCmlf0027	Prostate	PRAD	NA
TfM7mP27	13902	H3K4me3	Thermo Fisher	PCmlf0027	DFCI	NA	45.3927	1893451	PCmlf0027	Prostate	PRAD	NA
DgMe3_metPC_28_JS8753_S91	5869	H3K4me3	Diagenode	PCmlf0028	DFCI	0.1032	45.3301	1109199	PCmlf0028	Prostate	PRAD	NA
TherF_metPC_28_JS8753_S103	8635	H3K4me3	Thermo Fisher	PCmlf0028	DFCI	0.1032	23.0805	1706273	PCmlf0028	Prostate	PRAD	NA
DgM8mP28	11647	H3K4me3	Diagenode	PCmlf0028	DFCI	0.1032	39.8764	2255742	PCmlf0028	Prostate	PRAD	NA
TfM8mP28	15659	H3K4me3	Thermo Fisher	PCmlf0028	DFCI	0.1032	23.6954	4699155	PCmlf0028	Prostate	PRAD	NA
DgMe3_metPC_29_JS8753_S92	10309	H3K4me3	Diagenode	PCmlf0029	DFCI	NA	88.5035	842905	PCmlf0029	Prostate	PRAD	NA
DgM9mP29	12989	H3K4me3	Diagenode	PCmlf0029	DFCI	NA	78.2435	1206973	PCmlf0029	Prostate	PRAD	NA
TherF_metPC_29_JS8753_S104	13862	H3K4me3	Thermo Fisher	PCmlf0029	DFCI	NA	79.6064	1250040	PCmlf0029	Prostate	PRAD	NA
TfM9mP29	15181	H3K4me3	Thermo Fisher	PCmlf0029	DFCI	NA	80.276	1818683	PCmlf0029	Prostate	PRAD	NA
DgMe3_metPC_31_JS8753_S93	8711	H3K4me3	Diagenode	PCmlf0031	DFCI	0.1725	60.2095	1019989	PCmlf0031	Prostate	PRAD	NA
rPC31Me3R1	10861	H3K4me3	Thermo Fisher	PCmlf0031	DFCI	0.1725	27.4948	1125696	PCmlf0031	Prostate	PRAD	NA
TherF_metPC_31_JS8753_S105	9235	H3K4me3	Thermo Fisher	PCmlf0031	DFCI	0.1725	27.6455	1472792	PCmlf0031	Prostate	PRAD	NA
DgM10mP31	12816	H3K4me3	Diagenode	PCmlf0031	DFCI	0.1725	53.0019	2018305	PCmlf0031	Prostate	PRAD	NA
TfM10mP31	14780	H3K4me3	Thermo Fisher	PCmlf0031	DFCI	0.1725	28.1072	3789768	PCmlf0031	Prostate	PRAD	NA
PC31Me3R1	17572	H3K4me3	Thermo Fisher	PCmlf0031	DFCI	0.1725	25.8728	3807251	PCmlf0031	Prostate	PRAD	NA
PC31K4me3	13612	H3K4me3	Thermo Fisher	PCmlf0031	DFCI	0.1725	12.7582	5445888	PCmlf0031	Prostate	PRAD	NA
J_PCmlf31Me3	14991	H3K4me3	Thermo Fisher	PCmlf0031	DFCI	0.1725	12.439	5982159	PCmlf0031	Prostate	PRAD	NA
DgM3mP32	9829	H3K4me3	Diagenode	PCmlf0032	DFCI	0.01133	210.507	556105	PCmlf0032	Prostate	PRAD	NA
DgMe3_metPC_32_JS8753_S94	11532	H3K4me3	Diagenode	PCmlf0032	DFCI	0.01133	206.058	607530	PCmlf0032	Prostate	PRAD	NA
TherF_metPC_32_JS8753_S106	12055	H3K4me3	Thermo Fisher	PCmlf0032	DFCI	0.01133	71.4064	1033169	PCmlf0032	Prostate	PRAD	NA
TfM3mP32	14151	H3K4me3	Thermo Fisher	PCmlf0032	DFCI	0.01133	70.6302	1499507	PCmlf0032	Prostate	PRAD	NA
PC32oMe3R1	16304	H3K4me3	Thermo Fisher	PCmlf0032	DFCI	0.01133	41.964	1674281	PCmlf0032	Prostate	PRAD	NA
J_PCmlf32Me3	15812	H3K4me3	Thermo Fisher	PCmlf0032	DFCI	0.01133	33.513	1744020	PCmlf0032	Prostate	PRAD	NA
PC32nMe3R1	18358	H3K4me3	Thermo Fisher	PCmlf0032	DFCI	0.01133	48.2621	2031363	PCmlf0032	Prostate	PRAD	NA
DgMe3_metPC_33_JS8753_S95	7917	H3K4me3	Diagenode	PCmlf0033	DFCI	NA	84.0132	662840	PCmlf0033	Prostate	PRAD	NA
DgM3mP33	9668	H3K4me3	Diagenode	PCmlf0033	DFCI	NA	79.8004	793047	PCmlf0033	Prostate	PRAD	NA
TherF_metPC_33_JS8753_S107	10765	H3K4me3	Thermo Fisher	PCmlf0033	DFCI	NA	49.9562	1086927	PCmlf0033	Prostate	PRAD	NA
TEZ_PC_33_Sample1_JS8960_S97	11909	H3K4me3	Thermo Fisher	PCmlf0033	DFCI	NA	59.4234	1238153	PCmlf0033	Prostate	PRAD	NA
TfM3mP33	13092	H3K4me3	Thermo Fisher	PCmlf0033	DFCI	NA	50.2107	1522561	PCmlf0033	Prostate	PRAD	NA
TEZ_PC_33_Sample2_JS8960_S98	12438	H3K4me3	Thermo Fisher	PCmlf0033	DFCI	NA	39.8038	1717965	PCmlf0033	Prostate	PRAD	NA
DgMe3_metPC_34_JS8753_S96	12443	H3K4me3	Diagenode	PCmlf0034	DFCI	NA	143.425	950092	PCmlf0034	NEPC	NEPC	NA
TherF_metPC_34_JS8753_S108	12799	H3K4me3	Thermo Fisher	PCmlf0034	DFCI	NA	81.6426	1190690	PCmlf0034	Prostate	PRAD	NA
DgM3mP34	13888	H3K4me3	Diagenode	PCmlf0034	DFCI	NA	135.646	1193123	PCmlf0034	Prostate	PRAD	NA
TfM3mP34	14390	H3K4me3	Thermo Fisher	PCmlf0034	DFCI	NA	82.1195	1650355	PCmlf0034	Prostate	PRAD	NA
TherF_metPC_35_JS8753_S109	6300	H3K4me3	Thermo Fisher	PCmlf0035	DFCI	NA	35.5975	696309	PCmlf0035	Prostate	PRAD	NA
TfM3mP35	7950	H3K4me3	Thermo Fisher	PCmlf0035	DFCI	NA	35.9061	834500	PCmlf0035	Prostate	PRAD	NA
PC36r1Me3R1	18509	H3K4me3	Thermo Fisher	PCmlf0036	DFCI	NA	31.166	3707272	PCmlf0036	Prostate	PRAD	NA
PC36r2Me3R1	17928	H3K4me3	Thermo Fisher	PCmlf0036	DFCI	NA	25.5432	4441334	PCmlf0036	Prostate	PRAD	NA
gPC38K4	16487	H3K4me3	Thermo Fisher	PCmlf0053	DFCI	0.1396	44.5608	2685178	PCmlf0053	Prostate	PRAD	NA
MATT_PC_38_JS9177_S25	14563	H3K4me3	Thermo Fisher	PCmlf0053	DFCI	0.1396	32.2969	3792437	PCmlf0053	Prostate	PRAD	NA
TEZ_PC_38_JS9177_S34	17274	H3K4me3	Thermo Fisher	PCmlf0053	DFCI	0.1396	47.6828	4206707	PCmlf0053	Prostate	PRAD	NA
JS_PC_39_JS9177_S44	8478	H3K4me3	Thermo Fisher	PCmlf0028	DFCI	0.1032	10.0531	4502959	PCmlf0028	Prostate	PRAD	NA
TEZ_PC_39_JS9177_S35	9297	H3K4me3	Thermo Fisher	PCmlf0028	DFCI	0.1032	14.1098	4775143	PCmlf0028	Prostate	PRAD	NA
MATT_PC_39_JS9177_S26	15795	H3K4me3	Thermo Fisher	PCmlf0028	DFCI	0.1032	21.0238	6284422	PCmlf0028	Prostate	PRAD	NA
mPC39K4	16553	H3K4me3	Thermo Fisher	PCmlf0028	DFCI	0.1032	19.019	6330088	PCmlf0028	Prostate	PRAD	NA
JS_PC_40_JS9177_S45	6998	H3K4me3	Thermo Fisher	PCmlf0040	DFCI	0.186	8.39719	1323541	PCmlf0040	Prostate	PRAD	NA
tPC40K4	17575	H3K4me3	Thermo Fisher	PCmlf0040	DFCI	0.186	40.986	2450154	PCmlf0040	Prostate	PRAD	NA
TEZ_PC_40_JS9177_S36	15737	H3K4me3	Thermo Fisher	PCmlf0040	DFCI	0.186	31.7324	4376194	PCmlf0040	Prostate	PRAD	NA
MATT_PC_40_JS9177_S27	13074	H3K4me3	Thermo Fisher	PCmlf0040	DFCI	0.186	18.9533	5282669	PCmlf0040	Prostate	PRAD	NA
MATT_PC_41_JS9177_S28	16143	H3K4me3	Thermo Fisher	PCmlf0041	DFCI	NA	102.019	2406916	PCmlf0041	Prostate	PRAD	NA
TEZ_PC_41_JS9177_S37	15315	H3K4me3	Thermo Fisher	PCmlf0041	DFCI	NA	26.6414	3920848	PCmlf0041	Prostate	PRAD	NA
MATT_PC_42_JS9177_S29	18713	H3K4me3	Thermo Fisher	PCmlf0042	DFCI	NA	34.8236	7466590	PCmlf0042	Prostate	PRAD	NA
TEZ_PC_42_JS9177_S38	17699	H3K4me3	Thermo Fisher	PCmlf0042	DFCI	NA	22.0844	8777453	PCmlf0042	Prostate	PRAD	NA
JS_PC_42_JS9177_S47	11181	H3K4me3	Thermo Fisher	PCmlf0042	DFCI	NA	6.72092	9875099	PCmlf0042	Prostate	PRAD	NA
MATT_PC_43_JS9177_S30	15704	H3K4me3	Thermo Fisher	PCmlf0043	DFCI	NA	44.3999	2921506	PCmlf0043	Prostate	PRAD	NA
JS_PC_43_JS9177_S48	9825	H3K4me3	Thermo Fisher	PCmlf0043	DFCI	NA	12.4369	4190990	PCmlf0043	Prostate	PRAD	NA
TEZ_PC_43_JS9177_S39	8986	H3K4me3	Thermo Fisher	PCmlf0043	DFCI	NA	3.90337	8013520	PCmlf0043	Prostate	PRAD	NA
TEZ_PC_44_JS9177_S40	14475	H3K4me3	Thermo Fisher	PCmlf0044	DFCI	NA	25.1916	3446601	PCmlf0044	Prostate	PRAD	NA
JS_PC_44_JS9177_S49	10544	H3K4me3	Thermo Fisher	PCmlf0044	DFCI	NA	14.445	3563052	PCmlf0044	Prostate	PRAD	NA
MATT_PC_44_JS9177_S31	15678	H3K4me3	Thermo Fisher	PCmlf0044	DFCI	NA	31.5299	3632606	PCmlf0044	Prostate	PRAD	NA
MATT_PC_45_JS9177_S32	17537	H3K4me3	Thermo Fisher	PCmlf0045	DFCI	NA	36.0687	6334086	PCmlf0045	Prostate	PRAD	NA
TEZ_PC_45_JS9177_S41	18759	H3K4me3	Thermo Fisher	PCmlf0045	DFCI	NA	20.6082	10817710	PCmlf0045	Prostate	PRAD	NA
MATT_PC_46_JS9177_S33	22875	H3K4me3	Thermo Fisher	PCmlf0046	DFCI	NA	89.0267	10289930	PCmlf0046	Prostate	PRAD	NA
TEZ_PC_46_JS9177_S42	21465	H3K4me3	Thermo Fisher	PCmlf0046	DFCI	NA	12.0824	23638025	PCmlf0046	Prostate	PRAD	NA
PC48Me3R1	18085	H3K4me3	Thermo Fisher	PCmlf0048	DFCI	0.0117	23.0017	4967404	PCmlf0048	Prostate	PRAD	NA
hK4_PC053	19761	H3K4me3	Thermo Fisher	PCmlf0053	DFCI	0.4478	45.0509	6481523	PCmlf0053	Prostate	PRAD	NA
gK4_PC053	20466	H3K4me3	Thermo Fisher	PCmlf0053	DFCI	0.4478	53.5618	7189858	PCmlf0053	Prostate	PRAD	NA
gK4_PC054	13442	H3K4me3	Thermo Fisher	PCmlf0054	DFCI	0.009003	54.1335	1708754	PCmlf0054	Prostate	PRAD	NA
hK4_PC054	11996	H3K4me3	Thermo Fisher	PCmlf0054	DFCI	0.009003	28.3909	2749728	PCmlf0054	Prostate	PRAD	NA
Gk4Pc59	14141	H3K4me3	Thermo Fisher	PCmlf0059	DFCI	NA	11.1747	6651644	PCmlf0059	Prostate	PRAD	NA
Mk4Pc60	13394	H3K4me3	Thermo Fisher	PCmlf0027	DFCI	NA	26.8266	2401562	PCmlf0027	Prostate	PRAD	NA
WPC31	NA	LPWGS	NA	PCmlf0031	DFCI	0.1725	NA	8954942	PCmlf0031	Prostate	PRAD	NA
WPC32	NA	LPWGS	NA	PCmlf0032	DFCI	0.01133	NA	11283721	PCmlf0032	Prostate	PRAD	NA
WPCmlf37	NA	LPWGS	NA	PCmlf0038	DFCI	0.1322	NA	4576872	PCmlf0038	Prostate	PRAD	NA
WPC38	NA	LPWGS	NA	PCmlf0053	DFCI	0.1396	NA	10810390	PCmlf0053	Prostate	PRAD	NA
WPC39	NA	LPWGS	NA	PCmlf0028	DFCI	0.1032	NA	9768772	PCmlf0028	Prostate	PRAD	NA
WPC40	NA	LPWGS	NA	PCmlf0040	DFCI	0.186	NA	9210569	PCmlf0040	Prostate	PRAD	NA
wPCmlf049	NA	LPWGS	NA	BELI-PL-0042-002	DFCI	0	NA	7490870	BELI-PL-0042-002	Thymic	NA	NA
wPCmlf052	NA	LPWGS	NA	Merk165	DFCI	0.08809	NA	7842070	Merk165	Merkel cell	MCV+	NA
WHPC53	NA	LPWGS	NA	PCmlf0053	DFCI	0.4478	NA	8346170	PCmlf0053	Prostate	PRAD	NA
WMPC53	NA	LPWGS	NA	PCmlf0053	DFCI	0.4478	NA	8499730	PCmlf0053	Prostate	PRAD	NA
WGPC54	NA	LPWGS	NA	PCmlf0054	DFCI	0.009003	NA	6883761	PCmlf0054	Prostate	PRAD	NA
WMPC54	NA	LPWGS	NA	PCmlf0054	DFCI	0.009003	NA	8806612	PCmlf0054	Prostate	PRAD	NA
WHPC54	NA	LPWGS	NA	PCmlf0054	DFCI	0.009003	NA	9255786	PCmlf0054	Prostate	PRAD	NA
wPCmlf066	NA	LPWGS	NA	NEPCmlf018	DFCI	0	NA	8306975	NEPCmlf018	NEPC	NEPC	NA
wPCmlf074	NA	LPWGS	NA	BELI-PL-0046-001	DFCI	0.08014	NA	6343492	BELI-PL-0046-001	Thymic	NA	NA
wPCmlf080	NA	LPWGS	NA	AMP-PL-0007-002	DFCI	0.2696	NA	10557859	AMP-PL-0007-002	Colorectal	NA	NA
wPCmlf081	NA	LPWGS	NA	LCmlf046	DFCI	0.4517	NA	5305614	LCmlf046	SCLC	SCLC	NA
MdPC31	183165	MeDIP	Diagenode	PCmlf0031	DFCI	0.1725	NA	20135595	PCmlf0031	Prostate	PRAD	NA
MdPC32	153334	MeDIP	Diagenode	PCmlf0032	DFCI	0.01133	NA	19614513	PCmlf0032	Prostate	PRAD	NA
MeDptP38	86524	MeDIP	Diagenode	PCmlf0053	DFCI	0.1396	NA	5840205	PCmlf0053	Prostate	PRAD	NA
MdPC38	168513	MeDIP	Diagenode	PCmlf0053	DFCI	0.1396	NA	20160390	PCmlf0053	Prostate	PRAD	NA
MeDptP39	103791	MeDIP	Diagenode	PCmlf0028	DFCI	0.1032	NA	5941772	PCmlf0028	Prostate	PRAD	NA
MdPC39	143027	MeDIP	Diagenode	PCmlf0028	DFCI	0.1032	NA	12591934	PCmlf0028	Prostate	PRAD	NA
MeDptP40	134371	MeDIP	Diagenode	PCmlf0040	DFCI	0.186	NA	7823787	PCmlf0040	Prostate	PRAD	NA
MdPC40	168965	MeDIP	Diagenode	PCmlf0040	DFCI	0.186	NA	12667929	PCmlf0040	Prostate	PRAD	NA
MeDprP40	140589	MeDIP	Diagenode	PCmlf0040	DFCI	0.186	NA	13280922	PCmlf0040	Prostate	PRAD	NA
MeDptP41	105216	MeDIP	Diagenode	PCmlf0041	DFCI	NA	NA	6571846	PCmlf0041	Prostate	PRAD	NA
MeDptP42	171489	MeDIP	Diagenode	PCmlf0042	DFCI	NA	NA	12087227	PCmlf0042	Prostate	PRAD	NA
MdPC48	164054	MeDIP	Diagenode	PCmlf0048	DFCI	0.0117	NA	12950209	PCmlf0048	Prostate	PRAD	NA
MdHP53	172292	MeDIP	Diagenode	PCmlf0053	DFCI	0.4478	NA	13075335	PCmlf0053	Prostate	PRAD	NA
MdGP53	162610	MeDIP	Diagenode	PCmlf0053	DFCI	0.4478	NA	14454195	PCmlf0053	Prostate	PRAD	NA
MdMP53	196144	MeDIP	Diagenode	PCmlf0053	DFCI	0.4478	NA	23306365	PCmlf0053	Prostate	PRAD	NA
MdHP54	150713	MeDIP	Diagenode	PCmlf0054	DFCI	0.009003	NA	10897479	PCmlf0054	Prostate	PRAD	NA
MdMP54	187997	MeDIP	Diagenode	PCmlf0054	DFCI	0.009003	NA	12884575	PCmlf0054	Prostate	PRAD	NA
MdGP54	194314	MeDIP	Diagenode	PCmlf0054	DFCI	0.009003	NA	16435431	PCmlf0054	Prostate	PRAD	NA
LC17PanR2	5472	PanH3ac	Active Motif	PCmlf0017	DFCI	NA	20.6793	1930295	PCmlf0017	Prostate	PRAD	NA
PCmlf022PanAC_AbC1ug_JS9371_S43	9295	PanH3ac	Abcam	PCmlf0022	DFCI	NA	23.0897	7709648	PCmlf0022	Prostate	PRAD	NA
PCmlf022PanAC_AcM1ug_JS9371_S50	20177	PanH3ac	Active Motif	PCmlf0022	DFCI	NA	21.0238	11745819	PCmlf0022	Prostate	PRAD	NA
J_PCmlf31PanAc	6318	PanH3ac	Active Motif	PCmlf0031	DFCI	0.1725	15.5054	6276010	PCmlf0031	Prostate	PRAD	NA
PC32npAcR2	8724	PanH3ac	Active Motif	PCmlf0032	DFCI	0.01133	43.7025	2617190	PCmlf0032	Prostate	PRAD	NA
gPC38Ac	15225	PanH3ac	Active Motif	PCmlf0053	DFCI	0.1396	23.9352	10085901	PCmlf0053	Prostate	PRAD	NA
mPC39Ac	10656	PanH3ac	Active Motif	PCmlf0028	DFCI	0.1032	15.9664	13552075	PCmlf0028	Prostate	PRAD	NA
PCmlf039PanAC_AcM1ug_JS9371_S51	6886	PanH3ac	Active Motif	PCmlf0028	DFCI	0.1032	14.418	15146118	PCmlf0028	Prostate	PRAD	NA
tPC40Ac	6610	PanH3ac	Active Motif	PCmlf0040	DFCI	0.186	29.0398	5460145	PCmlf0040	Prostate	PRAD	NA
PC48pAcR2	5802	PanH3ac	Active Motif	PCmlf0048	DFCI	0.0117	23.9901	4819661	PCmlf0048	Prostate	PRAD	NA
GAcPc59	8428	PanH3ac	Active Motif	PCmlf0059	DFCI	NA	13.2629	10490996	PCmlf0059	Prostate	PRAD	NA
MAcPc60	8310	PanH3ac	Active Motif	PCmlf0027	DFCI	NA	20.7604	7341490	PCmlf0027	Prostate	PRAD	NA
reCRpt257Me3R1	10547	H3K4me3	Thermo Fisher	RGENP3178	DFCI	NA	14.5235	2417429	RGENP3178	Prostate	PRAD	NA
CRpt070Me3R1	7732	H3K4me3	Thermo Fisher	RGENP3700	DFCI	0.1884	7.01814	1524780	RGENP3700	Prostate	PRAD	NA
CRpr257Me3R1	8098	H3K4me3	Thermo Fisher	RGENP858	DFCI	NA	3.65363	1436709	RGENP858	Prostate	PRAD	NA
CRpt257Me3R1	17854	H3K4me3	Thermo Fisher	RGENP858	DFCI	NA	13.6784	7809450	RGENP858	Prostate	PRAD	NA
WCRpr749	NA	LPWGS	NA	GENP5937	DFCI	0.02272	NA	6645160	GENP5937	Prostate	PRAD	NA
WCRpr070	NA	LPWGS	NA	RGENP3700	DFCI	0	NA	6237615	RGENP3700	Prostate	PRAD	NA
WCRpr987	NA	LPWGS	NA	GENP6605	DFCI	0.0457	NA	7999015	GENP6605	Prostate	PRAD	NA
WCRpr257b	NA	LPWGS	NA	RGENP3178	DFCI	0.03229	NA	6496235	RGENP3178	Prostate	PRAD	NA
WCRpt070	NA	LPWGS	NA	RGENP3700	DFCI	0.1884	NA	7014239	RGENP3700	Prostate	PRAD	NA
WCRpr436	NA	LPWGS	NA	RGENP651	DFCI	0.03461	NA	6781109	RGENP651	Prostate	PRAD	NA
WCRpt436	NA	LPWGS	NA	RGENP651	DFCI	0	NA	6592042	RGENP651	Prostate	PRAD	NA
MdCRpr749	135290	MeDIP	Diagenode	GENP5937	DFCI	0.02272	NA	11100200	GENP5937	Prostate	PRAD	NA
MdCRpr907	205032	MeDIP	Diagenode	GENP6009	DFCI	NA	NA	17606289	GENP6009	Prostate	PRAD	NA
MdCRpr575	150097	MeDIP	Diagenode	GENP6277	DFCI	NA	NA	11646932	GENP6277	Prostate	PRAD	NA
MdCRpr987	129019	MeDIP	Diagenode	GENP6605	DFCI	0.0457	NA	12280751	GENP6605	Prostate	PRAD	NA
MdCRpt547	164977	MeDIP	Diagenode	RGENP2451	DFCI	NA	NA	12502477	RGENP2451	Prostate	PRAD	NA
MdCRpt987	218459	MeDIP	Diagenode	GENP6605	DFCI	0.0457	NA	13055303	GENP6605	Prostate	PRAD	NA
MdCRpt257b	183297	MeDIP	Diagenode	RGENP3178	DFCI	NA	NA	14897016	RGENP3178	Prostate	PRAD	NA
MdCRpt575	208726	MeDIP	Diagenode	GENP6277	DFCI	NA	NA	17877457	GENP6277	Prostate	PRAD	NA
MdCRpr436	190585	MeDIP	Diagenode	RGENP651	DFCI	0.03461	NA	15208319	RGENP651	Prostate	PRAD	NA
MdCRpr257	177217	MeDIP	Diagenode	RGENP3178	DFCI	NA	NA	13462534	RGENP3178	Prostate	PRAD	NA
MdCRpt257	114188	MeDIP	Diagenode	RGENP858	DFCI	NA	NA	8145798	RGENP858	Prostate	PRAD	NA
MdCRpt436	156731	MeDIP	Diagenode	RGENP651	DFCI	0	NA	11680464	RGENP651	Prostate	PRAD	NA
CRpr749PanR2	5725	PanH3ac	Active Motif	GENP5937	DFCI	0.02272	2.58331	1469981	GENP5937	Prostate	PRAD	NA
CRpr043PanR2	6752	PanH3ac	Active Motif	GENP6246	DFCI	NA	3.20302	2788548	GENP6246	Prostate	PRAD	NA
CRpr575PanR2	8681	PanH3ac	Active Motif	GENP6277	DFCI	NA	7.89921	12632125	GENP6277	Prostate	PRAD	NA
CRpt257bPanR2	11084	PanH3ac	Active Motif	RGENP3178	DFCI	NA	18.3213	8648383	RGENP3178	Prostate	PRAD	NA
CRpt070PanR2	5275	PanH3ac	Active Motif	RGENP3700	DFCI	0.1884	4.89585	2105269	RGENP3700	Prostate	PRAD	NA
CRpt257PanR2	12176	PanH3ac	Active Motif	RGENP3178	DFCI	NA	12.1001	18530599	RGENP3178	Prostate	PRAD	NA
tCG0011_JS8584_S134	8804	H3K4me3	Diagenode	CG0011	DFCI	NA	17.2453	3712698	CG0011	post_BMT	NA	NA
tCG0011	15738	H3K4me3	Diagenode	CG0011	DFCI	NA	15.14	6947171	CG0011	post_BMT	NA	NA
tCG0028	11036	H3K4me3	Diagenode	CG0028	DFCI	NA	13.1479	3697697	CG0028	post_BMT	NA	NA
tCG0046_JS8584_S135	8106	H3K4me3	Diagenode	CG0046	DFCI	NA	23.457	3353608	CG0046	post_BMT	NA	NA
tCG0046	18124	H3K4me3	Diagenode	CG0046	DFCI	NA	20.0693	9784261	CG0046	post_BMT	NA	NA
CG0052_JS8585_S86	14496	H3K4me3	Diagenode	CG0052	DFCI	NA	56.5639	1286714	CG0052	post_BMT	NA	NA
tFMCG106_JS8585_S84	11121	H3K4me3	Diagenode	CG0106	DFCI	NA	73.8703	969034	CG0106	post_BMT	NA	NA
tFMCG181	12709	H3K4me3	Diagenode	CG0181	DFCI	NA	15.1409	5974035	CG0181	post_BMT	NA	NA
tFMCG189_JS8585_S85	16728	H3K4me3	Diagenode	CG0189	DFCI	NA	93.4532	1919090	CG0189	post_BMT	NA	NA
NG0013_JS8585_S91	12628	H3K4me3	Diagenode	NG0013	DFCI	NA	38.7724	1418159	NG0013	post_BMT	NA	NA
tNG0050_JS8584_S141	8259	H3K4me3	Diagenode	NG0050	DFCI	NA	35.6774	1248001	NG0050	post_BMT	NA	NA
tNG0050	12312	H3K4me3	Diagenode	NG0050	DFCI	NA	31.8228	1836695	NG0050	post_BMT	NA	NA
tNG0065_JS8584_S138	10365	H3K4me3	Diagenode	NG0065	DFCI	NA	31.5999	2890252	NG0065	post_BMT	NA	NA
tNG0065	17183	H3K4me3	Diagenode	NG0065	DFCI	NA	27.6923	5742354	NG0065	post_BMT	NA	NA
tNG0083_JS8584_S139	10361	H3K4me3	Diagenode	NG0083	DFCI	NA	34.9629	1848738	NG0083	post_BMT	NA	NA
tNG0083	17826	H3K4me3	Diagenode	NG0083	DFCI	NA	29.8583	4695068	NG0083	post_BMT	NA	NA
FMNG0135_JS8585_S89	12437	H3K4me3	Diagenode	NG0135	DFCI	NA	173.21	921739	NG0135	post_BMT	NA	NA
tFMNG0181_JS8584_S137	11250	H3K4me3	Diagenode	NG0181	DFCI	NA	32.4485	2295308	NG0181	post_BMT	NA	NA
tFMNG181	17043	H3K4me3	Diagenode	NG0181	DFCI	NA	27.4836	4859012	NG0181	post_BMT	NA	NA
HP030132_H3K27Ac	9112	H3K27ac	Abcam	10030132	MGB biobank	NA	42.8329	3569398	10030132	Healthy	NA	NA
HP030642_H3K27Ac	9179	H3K27ac	Abcam	10030642	MGB biobank	0	41.3485	3653087	10030642	Healthy	NA	NA
HP031645_H3K27Ac	14221	H3K27ac	Abcam	10031645	MGB biobank	NA	13.7322	10796830	10031645	Healthy	NA	NA
HP034881_H3K27Ac	10811	H3K27ac	Abcam	10034881	MGB biobank	0	21.8678	6784781	10034881	Healthy	NA	NA
HP035094_H3K27Ac	13998	H3K27ac	Abcam	10035094	MGB biobank	NA	22.5359	7410494	10035094	Healthy	NA	NA
HP038748_H3K27Ac	8754	H3K27ac	Abcam	10038748	MGB biobank	NA	40.8977	6036870	10038748	Healthy	NA	NA
HP041556_H3K27Ac	10727	H3K27ac	Abcam	10041556	MGB biobank	NA	5.91532	17101237	10041556	Healthy	NA	NA
HP056703_H3K27Ac	10848	H3K27ac	Abcam	10056703	MGB biobank	0	26.6412	7628759	10056703	Healthy	NA	NA
HP098228_H3K27Ac	12748	H3K27ac	Abcam	10098228	MGB biobank	0	24.8006	6281549	10098228	Healthy	NA	NA
HP11717Me3R1v01	7984	H3K4me3	Thermo Fisher	10011717	MGB biobank	NA	19.6775	996263	10011717	Healthy	NA	NA
HP024732	13048	H3K4me3	Thermo Fisher	10024732	MGB biobank	NA	98.5616	1129417	10024732	Healthy	NA	NA
HP024788	11029	H3K4me3	Thermo Fisher	10024788	MGB biobank	NA	27.2829	2241549	10024788	Healthy	NA	NA
HP026607	12063	H3K4me3	Thermo Fisher	10026607	MGB biobank	NA	15.6937	3506956	10026607	Healthy	NA	NA
HP28203Me3R1	8832	H3K4me3	Thermo Fisher	10028203	MGB biobank	NA	30.4464	868364	10028203	Healthy	NA	NA
HP029376	14822	H3K4me3	Thermo Fisher	10029376	MGB biobank	NA	49.017	2021404	10029376	Healthy	NA	NA
J_HP030132Me3	15696	H3K4me3	Thermo Fisher	10030132	MGB biobank	NA	23.5343	1959547	10030132	Healthy	NA	NA
HP030132	15751	H3K4me3	Thermo Fisher	10030132	MGB biobank	NA	29.9641	4854960	10030132	Healthy	NA	NA
J_HP030642Me3	12777	H3K4me3	Thermo Fisher	10030642	MGB biobank	0	20.0696	2515592	10030642	Healthy	NA	NA
HP030642	16262	H3K4me3	Thermo Fisher	10030642	MGB biobank	0	48.6728	3442523	10030642	Healthy	NA	NA
HP030912	14925	H3K4me3	Thermo Fisher	10030912	MGB biobank	NA	43.1346	2874815	10030912	Healthy	NA	NA
HP31645Me3R1	6305	H3K4me3	Thermo Fisher	10031645	MGB biobank	NA	8.43671	1120852	10031645	Healthy	NA	NA
HP031645	18649	H3K4me3	Thermo Fisher	10031645	MGB biobank	NA	33.9039	8834730	10031645	Healthy	NA	NA
HP100337	14345	H3K4me3	Thermo Fisher	10033740	MGB biobank	NA	34.153	3396512	10033740	Healthy	NA	NA
gHP034881K4	14513	H3K4me3	Thermo Fisher	10034881	MGB biobank	0	23.8056	3533207	10034881	Healthy	NA	NA
HP034881	17574	H3K4me3	Thermo Fisher	10034881	MGB biobank	0	40.7602	5534610	10034881	Healthy	NA	NA
HP035094	15478	H3K4me3	Thermo Fisher	10035094	MGB biobank	NA	41.2261	4243016	10035094	Healthy	NA	NA
HP036348	14585	H3K4me3	Thermo Fisher	10036348	MGB biobank	NA	47.8781	4415341	10036348	Healthy	NA	NA
HP038748	20013	H3K4me3	Thermo Fisher	10038748	MGB biobank	NA	42.6455	6359502	10038748	Healthy	NA	NA
HP041556	16890	H3K4me3	Thermo Fisher	10041556	MGB biobank	NA	19.4752	7176560	10041556	Healthy	NA	NA
HP044301	9496	H3K4me3	Thermo Fisher	10044301	MGB biobank	NA	12.2943	3927329	10044301	Healthy	NA	NA
HP045456	13696	H3K4me3	Thermo Fisher	10045456	MGB biobank	NA	37.7942	2727276	10045456	Healthy	NA	NA
HP047328	8497	H3K4me3	Thermo Fisher	10047328	MGB biobank	NA	15.588	4602813	10047328	Healthy	NA	NA
HP053744	9022	H3K4me3	Thermo Fisher	10053744	MGB biobank	NA	16.3779	3065429	10053744	Healthy	NA	NA
mHP034881K4	18786	H3K4me3	Thermo Fisher	10056703	MGB biobank	0	33.7235	3891082	10056703	Healthy	NA	NA
HP056703	16210	H3K4me3	Thermo Fisher	10056703	MGB biobank	0	34.0026	4106019	10056703	Healthy	NA	NA
HP059620	14222	H3K4me3	Thermo Fisher	10059620	MGB biobank	NA	44.2599	2080298	10059620	Healthy	NA	NA
HP069519	16294	H3K4me3	Thermo Fisher	10069519	MGB biobank	NA	22.5332	5574965	10069519	Healthy	NA	NA
HP075732	9082	H3K4me3	Thermo Fisher	10075732	MGB biobank	NA	10.1993	5620936	10075732	Healthy	NA	NA
HP076550	10994	H3K4me3	Thermo Fisher	10076550	MGB biobank	NA	16.5051	2892515	10076550	Healthy	NA	NA
HP090512	13286	H3K4me3	Thermo Fisher	10090512	MGB biobank	NA	20.1241	3387075	10090512	Healthy	NA	NA
HP100959	10848	H3K4me3	Thermo Fisher	10095999	MGB biobank	NA	17.7949	2892367	10095999	Healthy	NA	NA
tHP098228K4	16056	H3K4me3	Thermo Fisher	10098228	MGB biobank	0	37.4797	1397857	10098228	Healthy	NA	NA
HP098228	16160	H3K4me3	Thermo Fisher	10098228	MGB biobank	0	35.1655	4775747	10098228	Healthy	NA	NA
HP101027	6498	H3K4me3	Thermo Fisher	10102703	MGB biobank	NA	31.7417	954205	10102703	Healthy	NA	NA
HP111016	11057	H3K4me3	Thermo Fisher	10111016	MGB biobank	NA	16.1378	3326772	10111016	Healthy	NA	NA
HP111616	13576	H3K4me3	Thermo Fisher	10111616	MGB biobank	NA	34.0483	2600280	10111616	Healthy	NA	NA
HP119862	11980	H3K4me3	Thermo Fisher	10119862	MGB biobank	NA	174.146	749263	10119862	Healthy	NA	NA
HP19862	8939	H3K4me3	Thermo Fisher	10119862	MGB biobank	NA	88.713	790625	10119862	Healthy	NA	NA
HP127557	11726	H3K4me3	Thermo Fisher	10127557	MGB biobank	NA	135.373	890995	10127557	Healthy	NA	NA
HP27557	13096	H3K4me3	Thermo Fisher	10127557	MGB biobank	NA	19.0753	3810885	10127557	Healthy	NA	NA
HP101286	6480	H3K4me3	Thermo Fisher	10128645	MGB biobank	NA	20.5413	1512819	10128645	Healthy	NA	NA
HP132279	9468	H3K4me3	Thermo Fisher	10132279	MGB biobank	NA	13.0392	2912721	10132279	Healthy	NA	NA
HP133814	13252	H3K4me3	Thermo Fisher	10133814	MGB biobank	NA	19.7545	3722633	10133814	Healthy	NA	NA
HP135963	12888	H3K4me3	Thermo Fisher	10135963	MGB biobank	NA	33.5365	1957295	10135963	Healthy	NA	NA
HP140197	8862	H3K4me3	Thermo Fisher	10140197	MGB biobank	0	28.8274	2017732	10140197	Healthy	NA	NA
HP10028203	NA	LPWGS	NA	10028203	MGB biobank	NA	NA	6517414	10028203	Healthy	NA	NA
WH30642	NA	LPWGS	NA	10030642	MGB biobank	0	NA	9487286	10030642	Healthy	NA	NA
HP10031645	NA	LPWGS	NA	10031645	MGB biobank	NA	NA	6993318	10031645	Healthy	NA	NA
HP10033740	NA	LPWGS	NA	10033740	MGB biobank	NA	NA	5191651	10033740	Healthy	NA	NA
WH34881	NA	LPWGS	NA	10034881	MGB biobank	0	NA	9753714	10034881	Healthy	NA	NA
HP10035094_ACAGTG	NA	LPWGS	NA	10035094	MGB biobank	NA	NA	6218813	10035094	Healthy	NA	NA
HP10035094_CAGGCG	NA	LPWGS	NA	10035094	MGB biobank	NA	NA	6293084	10035094	Healthy	NA	NA
HP10036348	NA	LPWGS	NA	10036348	MGB biobank	NA	NA	6909608	10036348	Healthy	NA	NA
HP10038748	NA	LPWGS	NA	10038748	MGB biobank	NA	NA	8833041	10038748	Healthy	NA	NA
HP10041556	NA	LPWGS	NA	10041556	MGB biobank	NA	NA	5932429	10041556	Healthy	NA	NA
HP10045456	NA	LPWGS	NA	10045456	MGB biobank	NA	NA	5300032	10045456	Healthy	NA	NA
HP10047328	NA	LPWGS	NA	10047328	MGB biobank	NA	NA	6663769	10047328	Healthy	NA	NA
HP10053744	NA	LPWGS	NA	10053744	MGB biobank	NA	NA	6889581	10053744	Healthy	NA	NA
WH56703	NA	LPWGS	NA	10056703	MGB biobank	0	NA	10603440	10056703	Healthy	NA	NA
HP10058173	NA	LPWGS	NA	10058173	MGB biobank	NA	NA	7846712	10058173	Healthy	NA	NA
HP10059091	NA	LPWGS	NA	10059091	MGB biobank	NA	NA	6796200	10059091	Healthy	NA	NA
HP10059620	NA	LPWGS	NA	10059620	MGB biobank	NA	NA	6694356	10059620	Healthy	NA	NA
HP10069519	NA	LPWGS	NA	10069519	MGB biobank	NA	NA	6587681	10069519	Healthy	NA	NA
HP10075732	NA	LPWGS	NA	10075732	MGB biobank	NA	NA	8137571	10075732	Healthy	NA	NA
HP10077180	NA	LPWGS	NA	10077180	MGB biobank	NA	NA	7032788	10077180	Healthy	NA	NA
HP10095178	NA	LPWGS	NA	10095178	MGB biobank	NA	NA	5855825	10095178	Healthy	NA	NA
HP10095999	NA	LPWGS	NA	10095999	MGB biobank	NA	NA	6319934	10095999	Healthy	NA	NA
HP10097407	NA	LPWGS	NA	10097407	MGB biobank	NA	NA	6983421	10097407	Healthy	NA	NA
WH98228	NA	LPWGS	NA	10098228	MGB biobank	0	NA	9573373	10098228	Healthy	NA	NA
HP10102703	NA	LPWGS	NA	10102703	MGB biobank	NA	NA	8062844	10102703	Healthy	NA	NA
HP10111016	NA	LPWGS	NA	10111016	MGB biobank	NA	NA	4256345	10111016	Healthy	NA	NA
HP10111616	NA	LPWGS	NA	10111616	MGB biobank	NA	NA	6152552	10111616	Healthy	NA	NA
HP10111717	NA	LPWGS	NA	10111717	MGB biobank	NA	NA	6921374	10111717	Healthy	NA	NA
HP10116305	NA	LPWGS	NA	10116305	MGB biobank	NA	NA	8743736	10116305	Healthy	NA	NA
HP10123027	NA	LPWGS	NA	10123027	MGB biobank	NA	NA	7305088	10123027	Healthy	NA	NA
HP10132279	NA	LPWGS	NA	10132279	MGB biobank	NA	NA	7299775	10132279	Healthy	NA	NA
HP10133405	NA	LPWGS	NA	10133405	MGB biobank	NA	NA	6137226	10133405	Healthy	NA	NA
HP10135963	NA	LPWGS	NA	10135963	MGB biobank	NA	NA	5965893	10135963	Healthy	NA	NA
WHP140197	NA	LPWGS	NA	10140197	MGB biobank	0	NA	6717720	10140197	Healthy	NA	NA
MdHP10028203	111188	MeDIP	Diagenode	10028203	MGB biobank	NA	NA	9797960	10028203	Healthy	NA	NA
MdH30642	51831	MeDIP	Diagenode	10030642	MGB biobank	0	NA	4273099	10030642	Healthy	NA	NA
MdHP10031645	188035	MeDIP	Diagenode	10031645	MGB biobank	NA	NA	18432797	10031645	Healthy	NA	NA
MdHP10033740	183739	MeDIP	Diagenode	10033740	MGB biobank	NA	NA	17736914	10033740	Healthy	NA	NA
MdH34881	87583	MeDIP	Diagenode	10034881	MGB biobank	0	NA	6389812	10034881	Healthy	NA	NA
MdHP10035094_2	122896	MeDIP	Diagenode	10035094	MGB biobank	NA	NA	10207526	10035094	Healthy	NA	NA
MdHP10035094	149398	MeDIP	Diagenode	10035094	MGB biobank	NA	NA	14530677	10035094	Healthy	NA	NA
MdHP10036348	168440	MeDIP	Diagenode	10036348	MGB biobank	NA	NA	13960149	10036348	Healthy	NA	NA
MdHP10038748	179435	MeDIP	Diagenode	10038748	MGB biobank	NA	NA	18361190	10038748	Healthy	NA	NA
MdHP10041556	173422	MeDIP	Diagenode	10041556	MGB biobank	NA	NA	16120905	10041556	Healthy	NA	NA
MdHP10045456	161270	MeDIP	Diagenode	10045456	MGB biobank	NA	NA	12682171	10045456	Healthy	NA	NA
MdHP10047328	183041	MeDIP	Diagenode	10047328	MGB biobank	NA	NA	15629810	10047328	Healthy	NA	NA
MdHP10053744	186679	MeDIP	Diagenode	10053744	MGB biobank	NA	NA	16442442	10053744	Healthy	NA	NA
MdH56703	41449	MeDIP	Diagenode	10056703	MGB biobank	0	NA	3658589	10056703	Healthy	NA	NA
MdHP10058173	173290	MeDIP	Diagenode	10058173	MGB biobank	NA	NA	16289396	10058173	Healthy	NA	NA
MdHP10059091	157139	MeDIP	Diagenode	10059091	MGB biobank	NA	NA	13593036	10059091	Healthy	NA	NA
MdHP10059620	151196	MeDIP	Diagenode	10059620	MGB biobank	NA	NA	13078268	10059620	Healthy	NA	NA
MdHP10069519	166368	MeDIP	Diagenode	10069519	MGB biobank	NA	NA	16604946	10069519	Healthy	NA	NA
MdHP10075732	145635	MeDIP	Diagenode	10075732	MGB biobank	NA	NA	13986117	10075732	Healthy	NA	NA
MdHP10077180	175247	MeDIP	Diagenode	10077180	MGB biobank	NA	NA	13596384	10077180	Healthy	NA	NA
MdHP10095178	133476	MeDIP	Diagenode	10095178	MGB biobank	NA	NA	15983608	10095178	Healthy	NA	NA
MdHP10095999	179253	MeDIP	Diagenode	10095999	MGB biobank	NA	NA	16771542	10095999	Healthy	NA	NA
MdHP10097407	169512	MeDIP	Diagenode	10097407	MGB biobank	NA	NA	15077373	10097407	Healthy	NA	NA
MdH98228	22848	MeDIP	Diagenode	10098228	MGB biobank	0	NA	3646858	10098228	Healthy	NA	NA
MdHP10102703	188903	MeDIP	Diagenode	10102703	MGB biobank	NA	NA	14089341	10102703	Healthy	NA	NA
MdHP10111016	162912	MeDIP	Diagenode	10111016	MGB biobank	NA	NA	12782876	10111016	Healthy	NA	NA
MdHP10111616	142652	MeDIP	Diagenode	10111616	MGB biobank	NA	NA	11958935	10111616	Healthy	NA	NA
MdHP10111717	125734	MeDIP	Diagenode	10111717	MGB biobank	NA	NA	10706065	10111717	Healthy	NA	NA
MdHP10116305	145917	MeDIP	Diagenode	10116305	MGB biobank	NA	NA	13798203	10116305	Healthy	NA	NA
MdHP10123027	159095	MeDIP	Diagenode	10123027	MGB biobank	NA	NA	14002700	10123027	Healthy	NA	NA
MdHP10132279	197221	MeDIP	Diagenode	10132279	MGB biobank	NA	NA	16645495	10132279	Healthy	NA	NA
MdHP10133405	109841	MeDIP	Diagenode	10133405	MGB biobank	NA	NA	10217767	10133405	Healthy	NA	NA
MdHP10135963	152307	MeDIP	Diagenode	10135963	MGB biobank	NA	NA	13438863	10135963	Healthy	NA	NA
MdHP140197	211438	MeDIP	Diagenode	10140197	MGB biobank	0	NA	16788496	10140197	Healthy	NA	NA
J_HP030132PanAc	6671	PanH3ac	Active Motif	10030132	MGB biobank	NA	9.83668	6977347	10030132	Healthy	NA	NA
MAc2H912	7791	PanH3ac	Active Motif	10030912	MGB biobank	NA	18.2893	9323889	10030912	Healthy	NA	NA
MAc1H645	11571	PanH3ac	Active Motif	10031645	MGB biobank	NA	21.7681	13488304	10031645	Healthy	NA	NA
MAc1H740	10277	PanH3ac	Active Motif	10033740	MGB biobank	NA	23.4502	10071921	10033740	Healthy	NA	NA
MAc2H740	9246	PanH3ac	Active Motif	10033740	MGB biobank	NA	17.7568	13771422	10033740	Healthy	NA	NA
gHP034881Ac	10716	PanH3ac	Active Motif	10034881	MGB biobank	0	13.6377	9717965	10034881	Healthy	NA	NA
MAc1H094	14021	PanH3ac	Active Motif	10035094	MGB biobank	NA	31.6058	14626122	10035094	Healthy	NA	NA
MAc2H094	10120	PanH3ac	Active Motif	10035094	MGB biobank	NA	23.362	18495731	10035094	Healthy	NA	NA
GAc1H348	8866	PanH3ac	Active Motif	10036348	MGB biobank	NA	32.5104	7000348	10036348	Healthy	NA	NA
GAc1H748	11822	PanH3ac	Active Motif	10038748	MGB biobank	NA	39.3587	5911221	10038748	Healthy	NA	NA
mHP034881Ac	14579	PanH3ac	Active Motif	10056703	MGB biobank	0	31.0246	7528236	10056703	Healthy	NA	NA
MAc1H091	5087	PanH3ac	Active Motif	10059091	MGB biobank	NA	6.85313	3749002	10059091	Healthy	NA	NA
D196K27R1	854	H3K27ac	Abcam	D196	MGH	NA	11.2426	2739770	D196	NSCLC	NA	NA
D365K27R1	552	H3K27ac	Abcam	D365	MGH	NA	3.15888	8869085	D365	NSCLC	NA	NA
D455K27R1	954	H3K27ac	Abcam	D455	MGH	NA	2.77164	2037333	D455	SCLC	SCLC	NA
D756K27R1	457	H3K27ac	Abcam	D756	MGH	NA	3.37709	2442235	D756	NSCLC	NA	NA
D785K27R1	24210	H3K27ac	Abcam	D785	MGH	NA	21.2361	19112834	D785	NSCLC	NA	NA
K27_AMP1	11600	H3K27ac	Abcam	AMP-PL-0007-002	NIH	0.2696	22.8087	7048941	AMP-PL-0007-002	Colorectal	NA	NA
K27_AMP2	18791	H3K27ac	Abcam	AMP-PL-0008-002	NIH	0.4345	23.3189	13222847	AMP-PL-0008-002	Colorectal	NA	NA
K27_AMP11_2	11575	H3K27ac	Abcam	AMP-PL-0011-002	NIH	0.1881	31.5116	7938144	AMP-PL-0011-002	Colorectal	NA	NA
K27_AMP13_2	24781	H3K27ac	Abcam	AMP-PL-0013-002	NIH	0.2458	75.1192	7903404	AMP-PL-0013-002	Colorectal	NA	NA
K27_AMP16_2	20729	H3K27ac	Abcam	AMP-PL-0016-002	NIH	0.2732	154.725	6061451	AMP-PL-0016-002	Colorectal	NA	NA
K27_AMP20_2	14578	H3K27ac	Abcam	AMP-PL-0020-002	NIH	0.3691	24.6403	6574263	AMP-PL-0020-002	Colorectal	NA	HER2+
K27_AMP28_2	1124	H3K27ac	Abcam	AMP-PL-0028-002	NIH	0.2263	16.1221	658463	AMP-PL-0028-002	Colorectal	NA	NA
reS_K27_AMP28_2	4107	H3K27ac	Abcam	AMP-PL-0028-002	NIH	NA	15.9143	716451	AMP-PL-0028-002	Colorectal	NA	NA
K27_AMP31_2	11004	H3K27ac	Abcam	AMP-PL-0031-002	NIH	0.4251	24.0424	7049863	AMP-PL-0031-002	Colorectal	NA	NA
K27_AMP48_2	2216	H3K27ac	Abcam	AMP-PL-0048-002	NIH	NA	6.44557	2511230	AMP-PL-0048-002	Colorectal	NA	NA
K27_AMP59_2	22677	H3K27ac	Abcam	AMP-PL-0059-002	NIH	NA	86.2788	628183	AMP-PL-0059-002	Colorectal	NA	NA
K27_AMP60_2	7846	H3K27ac	Abcam	AMP-PL-0060-002	NIH	NA	45.1812	2245122	AMP-PL-0060-002	Colorectal	NA	NA
K27_AMP61_2	10431	H3K27ac	Abcam	AMP-PL-0061-002	NIH	NA	35.9759	7392001	AMP-PL-0061-002	Colorectal	NA	NA
K27_AMP68_2	13607	H3K27ac	Abcam	AMP-PL-0068-002	NIH	NA	90.6953	3714501	AMP-PL-0068-002	Colorectal	NA	NA
K27_AMP70_2	3772	H3K27ac	Abcam	AMP-PL-0070-002	NIH	NA	33.8645	2209825	AMP-PL-0070-002	Colorectal	NA	NA
K27_BCDC158_2	35075	H3K27ac	Abcam	BCDC-PL-0158-002	NIH	NA	9.07074	405745	BCDC-PL-0158-002	Thymic	NA	NA
K27_BELI2	2095	H3K27ac	Abcam	BELI-PL-0042-002	NIH	0	10.4428	7307581	BELI-PL-0042-002	Thymic	NA	NA
K27_BELI1	8045	H3K27ac	Abcam	BELI-PL-0046-001	NIH	0.08014	14.2235	9262505	BELI-PL-0046-001	Thymic	NA	NA
K27_BELI56_2	1517	H3K27ac	Abcam	BELI-PL-0056-002	NIH	0.1408	10.4866	5437004	BELI-PL-0056-002	Thymic	NA	NA
K27_BELI64_2	15971	H3K27ac	Abcam	BELI-PL-0064-002	NIH	0.06275	37.4664	8956378	BELI-PL-0064-002	Thymic	NA	NA
K27_BELI68_2	15699	H3K27ac	Abcam	BELI-PL-0068-002	NIH	0	18.4791	9908980	BELI-PL-0068-002	Thymic	NA	NA
K27_BELI70_2	15759	H3K27ac	Abcam	BELI-PL-0070-002	NIH	0.02041	59.2754	6733910	BELI-PL-0070-002	Thymic	NA	NA
K27_BELI74_2	4033	H3K27ac	Abcam	BELI-PL-0074-002	NIH	0	53.6079	3025279	BELI-PL-0074-002	Thymic	NA	NA
K27_BELI82_2	4290	H3K27ac	Abcam	BELI-PL-0082-002	NIH	0.7297	22.8255	5755938	BELI-PL-0082-002	Thymic	NA	NA
K27_BELI83_2	2614	H3K27ac	Abcam	BELI-PL-0083-002	NIH	0.1804	8.00549	605972	BELI-PL-0083-002	Thymic	NA	NA
k27_BELI88_2	8913	H3K27ac	Abcam	BELI-PL-0088-002	NIH	NA	66.0283	2773866	BELI-PL-0088-002	Thymic	NA	NA
k27_BELI90_2	10892	H3K27ac	Abcam	BELI-PL-0090-002	NIH	NA	241.819	1067009	BELI-PL-0090-002	Thymic	NA	NA
K27_BELI92_2	7923	H3K27ac	Abcam	BELI-PL-0092-002	NIH	NA	42.2452	910255	BELI-PL-0092-002	Thymic	NA	NA
K27_BELI95_2	14910	H3K27ac	Abcam	BELI-PL-0095-002	NIH	NA	45.5079	423283	BELI-PL-0095-002	Thymic	NA	NA
K27_BELI117_2	839	H3K27ac	Abcam	BELI-PL-0117-002	NIH	NA	4.23859	17272191	BELI-PL-0117-002	Thymic	NA	NA
K27_BELI123_2	4490	H3K27ac	Abcam	BELI-PL-0123-002	NIH	NA	23.7107	1224863	BELI-PL-0123-002	Thymic	NA	NA
K27_BMS4_2	20060	H3K27ac	Abcam	BMS2-PL-0004-002	NIH	0.3464	54.6091	10363215	BMS2-PL-0004-002	Renal	Chromophobe	NA
K27_BMS7_2	1236	H3K27ac	Abcam	BMS2-PL-0007-002	NIH	0	8.58679	2941718	BMS2-PL-0007-002	Renal	Clear cell	NA
k27_BMS12_2	3961	H3K27ac	Abcam	BMS2-PL-0012-002	NIH	NA	13.8535	4249729	BMS2-PL-0012-002	Renal	Papillary	NA
k27_BMS15_2	10793	H3K27ac	Abcam	BMS2-PL-0015-002	NIH	NA	79.2273	308170	BMS2-PL-0015-002	Renal	Papillary	NA
K27_BMS19_2	2404	H3K27ac	Abcam	BMS2-PL-0019-002	NIH	NA	7.99916	2241050	BMS2-PL-0019-002	Renal	papillary	NA
K27_BMS23_2	17547	H3K27ac	Abcam	BMS2-PL-0023-002	NIH	NA	46.0926	8161255	BMS2-PL-0023-002	Renal	Clear cell	NA
K27_BMS28_2	3491	H3K27ac	Abcam	BMS2-PL-0028-002	NIH	NA	12.6049	558349	BMS2-PL-0028-002	Renal	Clear cell	NA
K27_BMS31_2	6894	H3K27ac	Abcam	BMS2-PL-0031-002	NIH	NA	75.6655	1648311	BMS2-PL-0031-002	Renal	Mixed - clear and papillary	NA
K27_BMS35_2	11354	H3K27ac	Abcam	BMS2-PL-0035-002	NIH	NA	18.2431	7049726	BMS2-PL-0035-002	Renal	Clear cell	NA
K27_BYLU432_1	23819	H3K27ac	Abcam	BYLU-PL-0432-001	NIH	NA	13.8197	885010	BYLU-PL-0432-001	NSCLC	Bronchoalveolar	NA
K27_CAI726_2	4013	H3K27ac	Abcam	CAI-PL-0726-002	NIH	NA	14.1022	1762086	CAI-PL-0726-002	Ovarian	NA	NA
K27_ISIS13_1	4506	H3K27ac	Abcam	ISIS-PL-0013-001	NIH	0	10.3783	5676757	ISIS-PL-0013-001	Colorectal	NA	NA
K27_ISIS21_1	2668	H3K27ac	Abcam	ISIS-PL-0021-001	NIH	0.2306	24.974	1997311	ISIS-PL-0021-001	Colorectal	NA	NA
K27_ISIS32_1	18786	H3K27ac	Abcam	ISIS-PL-0032-001	NIH	0.8113	25.7544	11175922	ISIS-PL-0032-001	Colorectal	NA	NA
K27_ISIS90_1	6573	H3K27ac	Abcam	ISIS-PL-0090-001	NIH	0.259	46.8598	4440116	ISIS-PL-0090-001	Colorectal	NA	NA
K27_ISIS109_1	605	H3K27ac	Abcam	ISIS-PL-0109-001	NIH	0.06537	1.36958	8274835	ISIS-PL-0109-001	Colorectal	NA	NA
k27_ISIS151_1	13361	H3K27ac	Abcam	ISIS-PL-0151-001	NIH	NA	580.553	537714	ISIS-PL-0151-001	Colorectal	NA	NA
K27_ISIS184_1	4447	H3K27ac	Abcam	ISIS-PL-0184-001	NIH	NA	1.54356	5574493	ISIS-PL-0184-001	Colorectal	NA	NA
K27_ISIS337_1	12241	H3K27ac	Abcam	ISIS-PL-0337-001	NIH	NA	55.4552	1555297	ISIS-PL-0337-001	Colorectal	NA	NA
K27_ISIS342_1	18416	H3K27ac	Abcam	ISIS-PL-0342-001	NIH	NA	2.96948	299676	ISIS-PL-0342-001	Colorectal	NA	NA
K27_ISIS363_1	21116	H3K27ac	Abcam	ISIS-PL-0363-001	NIH	NA	65.1362	7151906	ISIS-PL-0363-001	Colorectal	NA	NA
K27_MGI933_1	1101	H3K27ac	Abcam	MGI-PL-0933-001	NIH	0.04393	1.3034	901954	MGI-PL-0933-001	Ovarian	NA	NA
K27_MGI938_1	1374	H3K27ac	Abcam	MGI-PL-0938-001	NIH	0	1.99238	965178	MGI-PL-0938-001	Ovarian	NA	NA
K27_MGI940_1	861	H3K27ac	Abcam	MGI-PL-0940-001	NIH	NA	5.90916	285648	MGI-PL-0940-001	Ovarian	NA	NA
reS_K27_MGI940_1	2119	H3K27ac	Abcam	MGI-PL-0940-001	NIH	NA	5.89834	325860	MGI-PL-0940-001	Ovarian	NA	NA
K27_MGI942_1	1281	H3K27ac	Abcam	MGI-PL-0942-001	NIH	0	5.94876	389189	MGI-PL-0942-001	Ovarian	NA	NA
reS_K27_MGI942_1	5187	H3K27ac	Abcam	MGI-PL-0942-001	NIH	NA	6.08632	435182	MGI-PL-0942-001	Ovarian	NA	NA
K27_MGI44_1	20429	H3K27ac	Abcam	MGI-PL-0944-001	NIH	NA	5.8539	312120	MGI-PL-0944-001	Ovarian	NA	NA
K27_MGI946_1	19637	H3K27ac	Abcam	MGI-PL-0946-001	NIH	NA	5.95802	470954	MGI-PL-0946-001	Ovarian	NA	NA
K27_ISIS356_1	18216	H3K27ac	Abcam	ISIS-PL-0356-001	NIH	NA	90.5132	2919784	ISIS-PL-0356-001	Ovarian	NA	NA
K27_MGI952_2	3912	H3K27ac	Abcam	MGI-PL-0952-002	NIH	NA	1.51291	916988	MGI-PL-0952-002	Ovarian	NA	NA
K27_MGI954_1	1591	H3K27ac	Abcam	MGI-PL-0954-001	NIH	NA	2.59972	2566365	MGI-PL-0954-001	Ovarian	NA	NA
K27_MGI956_2	1175	H3K27ac	Abcam	MGI-PL-0956-002	NIH	NA	1.5532	2694484	MGI-PL-0956-002	Ovarian	NA	NA
K27_MGI958_1	421	H3K27ac	Abcam	MGI-PL-0958-001	NIH	NA	2.00783	7793269	MGI-PL-0958-001	Ovarian	NA	NA
K27_PS1	6647	H3K27ac	Abcam	P/S-PL-0007-001	NIH	0.1601	33.564	3757150	P/S-PL-0007-001	NSCLC	Squamous	NA
K27_PS2	25460	H3K27ac	Abcam	P/S-PL-0036-002	NIH	0.06489	143.654	8214198	P/S-PL-0036-002	NSCLC	Squamous	NA
K27_PS55_2	2618	H3K27ac	Abcam	P/S-PL-0055-002	NIH	0.2981	15.5715	5405732	P/S-PL-0055-002	NSCLC	Adenocarcinoma	NA
reS_K27_PS55_2	6014	H3K27ac	Abcam	P/S-PL-0055-002	NIH	NA	15.395	8343168	P/S-PL-0055-002	NSCLC	NA	NA
K27_PS75_2	4633	H3K27ac	Abcam	P/S-PL-0075-002	NIH	0.189	58.3493	626664	P/S-PL-0075-002	NSCLC	Squamous	NA
K27_PS96_2	1116	H3K27ac	Abcam	P/S-PL-0096-002	NIH	0	4.5883	2176416	P/S-PL-0096-002	NSCLC	Adenocarcinoma	NA
K27_PS122_2	7395	H3K27ac	Abcam	P/S-PL-0122-002	NIH	0	18.2401	7846629	P/S-PL-0122-002	NSCLC	Adenocarcinoma	NA
K27_PS123_2	8525	H3K27ac	Abcam	P/S-PL-0123-002	NIH	0.02516	120.449	1185233	P/S-PL-0123-002	NSCLC	Adenocarcinoma	NA
K27_PS154_1	15690	H3K27ac	Abcam	P/S-PL-0154-001	NIH	0.03078	20.4749	13402848	P/S-PL-0154-001	NSCLC	Adenocarcinoma	NA
K27_PS173_1	28659	H3K27ac	Abcam	P/S-PL-0173-002	NIH	0	86.7389	9507764	P/S-PL-0173-002	NSCLC	Mixed - squamous and adenocarcinoma	NA
K27_PS197_2	6677	H3K27ac	Abcam	P/S-PL-0197-002	NIH	0.0275	69.0499	2229967	P/S-PL-0197-002	NSCLC	NA	NA
K27_PS219_2	8798	H3K27ac	Abcam	P/S-PL-0219-002	NIH	0.1553	21.2691	10250465	P/S-PL-0219-002	NSCLC	Adenocarcinoma	NA
K27_PS245_2	1293	H3K27ac	Abcam	P/S-PL-0245-002	NIH	0	40.7823	497892	P/S-PL-0245-002	NSCLC	Adenocarcinoma	NA
reS_K27_PS245_2	3496	H3K27ac	Abcam	P/S-PL-0245-002	NIH	NA	39.2187	540854	P/S-PL-0245-002	NSCLC	NA	NA
K27_PS248_2	4011	H3K27ac	Abcam	P/S-PL-0248-002	NIH	0.5676	22.5949	5341262	P/S-PL-0248-002	NSCLC	Squamous	NA
k27_PS278_2	15650	H3K27ac	Abcam	P/S-PL-0278-002	NIH	NA	32.3422	7846455	P/S-PL-0278-002	NSCLC	NA	NA
k27_PS296_2	14344	H3K27ac	Abcam	P/S-PL-0296-002	NIH	NA	478.371	893977	P/S-PL-0296-002	NSCLC	NA	NA
K27_PS325_2	19078	H3K27ac	Abcam	P/S-PL-0325-002	NIH	NA	60.9734	8304033	P/S-PL-0325-002	NSCLC	Adenocarcinoma	NA
K27_PS353_2	11274	H3K27ac	Abcam	P/S-PL-0353-002	NIH	NA	131.944	610428	P/S-PL-0353-002	NSCLC	Adenocarcinoma	NA
K27_PS381_2	7946	H3K27ac	Abcam	P/S-PL-0381-002	NIH	NA	34.9204	668782	P/S-PL-0381-002	NSCLC	Mixed - favor adenocarcionoma	NA
K27_PS410_2	22329	H3K27ac	Abcam	P/S-PL-0410-002	NIH	NA	35.5002	13889310	P/S-PL-0410-002	NSCLC	Squamous	NA
K27_PS438_2	3485	H3K27ac	Abcam	P/S-PL-0438-002	NIH	NA	27.2841	1273639	P/S-PL-0438-002	NSCLC	Squamous	NA
K27_PS466_2	4929	H3K27ac	Abcam	P/S-PL-0466-002	NIH	NA	62.0606	1091924	P/S-PL-0466-002	NSCLC	Adenocarcinoma	NA
K27_PS475_2	14337	H3K27ac	Abcam	P/S-PL-0475-002	NIH	NA	74.7168	3284818	P/S-PL-0475-002	NSCLC	Bronchoalveolar	NA
K27_SATR1_2	13630	H3K27ac	Abcam	SATR-PL-0001-002	NIH	NA	49.2833	2834029	SATR-PL-0001-002	Prostate	PRAD	NA
K27_SMAC05_2	15866	H3K27ac	Abcam	SMAC-PL-0005-002	NIH	0.07414	48.0668	6564986	SMAC-PL-0005-002	Ovarian	NA	NA
K27_SMAC11_2	17588	H3K27ac	Abcam	SMAC-PL-0011-002	NIH	0.08614	29.3128	11846950	SMAC-PL-0011-002	Ovarian	NA	NA
K27_SMAC23_2	4049	H3K27ac	Abcam	SMAC-PL-0023-002	NIH	0.04541	39.9089	747082	SMAC-PL-0023-002	Ovarian	NA	NA
K27_SMAC26_2	2921	H3K27ac	Abcam	SMAC-PL-0026-002	NIH	0.07184	11.5232	994137	SMAC-PL-0026-002	Ovarian	NA	NA
K27_SMAC35_2	19773	H3K27ac	Abcam	SMAC-PL-0035-002	NIH	NA	67.0772	1247833	SMAC-PL-0035-002	Ovarian	NA	NA
K27_SMAC41_2	27067	H3K27ac	Abcam	SMAC-PL-0041-002	NIH	NA	46.9095	1026607	SMAC-PL-0041-002	Ovarian	NA	NA
K27_SMAC49_2	18544	H3K27ac	Abcam	SMAC-PL-0049-002	NIH	NA	155.391	229417	SMAC-PL-0049-002	Ovarian	NA	NA
K27_SMAC57_2	24125	H3K27ac	Abcam	SMAC-PL-0057-002	NIH	NA	10.9016	6823703	SMAC-PL-0057-002	Ovarian	NA	NA
K27_SMAC64_2	9312	H3K27ac	Abcam	SMAC-PL-0064-002	NIH	NA	42.4282	2869511	SMAC-PL-0064-002	Ovarian	NA	NA
K27_SMAC70_2	3301	H3K27ac	Abcam	SMAC-PL-0070-002	NIH	NA	15.313	1541356	SMAC-PL-0070-002	Ovarian	NA	NA
K27_SMAC78_2	5758	H3K27ac	Abcam	SMAC-PL-0078-002	NIH	NA	26.1211	3163030	SMAC-PL-0078-002	Ovarian	NA	NA
K27_TRC2	15227	H3K27ac	Abcam	TRC-PL-0004-002	NIH	0.1592	19.4557	8535969	TRC-PL-0004-002	Prostate	PRAD	NA
K27_TRC1	394	H3K27ac	Abcam	TRC-PL-0007-001	NIH	0	2.93853	3848629	TRC-PL-0007-001	Prostate	PRAD	NA
K27_TRC11_1	830	H3K27ac	Abcam	TRC-PL-0011-001	NIH	NA	5.33123	1861027	TRC-PL-0011-001	Prostate	PRAD	NA
K27_TRC23_1	14529	H3K27ac	Abcam	TRC-PL-0023-001	NIH	0.3329	27.9536	7581425	TRC-PL-0023-001	Prostate	PRAD	NA
K27_TRC25_1	10985	H3K27ac	Abcam	TRC-PL-0025-001	NIH	0.02379	20.4814	5365369	TRC-PL-0025-001	Prostate	PRAD	NA
K27_TRC30_1	2547	H3K27ac	Abcam	TRC-PL-0030-001	NIH	0	70.2285	802094	TRC-PL-0030-001	Prostate	PRAD	NA
K27_TRC40_1	2437	H3K27ac	Abcam	TRC-PL-0040-001	NIH	0.07921	14.1881	2607330	TRC-PL-0040-001	Prostate	PRAD	NA
K27_TRC42_1	21584	H3K27ac	Abcam	TRC-PL-0042-001	NIH	0.3015	31.1047	13257043	TRC-PL-0042-001	Prostate	PRAD	NA
K27_TRC53_1	3476	H3K27ac	Abcam	TRC-PL-0053-001	NIH	0.08374	5.47641	16863327	TRC-PL-0053-001	Prostate	PRAD	NA
K27_TRC61_2	5951	H3K27ac	Abcam	TRC-PL-0061-002	NIH	0.08172	25.8163	2254352	TRC-PL-0061-002	Prostate	PRAD	NA
K27_TRC67_1	7444	H3K27ac	Abcam	TRC-PL-0067-001	NIH	0.07811	33.6806	5618465	TRC-PL-0067-001	Prostate	PRAD	NA
K27_TRC78_2	6685	H3K27ac	Abcam	TRC-PL-0078-001	NIH	0.2367	92.2016	1450524	TRC-PL-0078-001	Prostate	PRAD	NA
K27_TRC84_1	1161	H3K27ac	Abcam	TRC-PL-0084-001	NIH	0.03826	9.85638	2791822	TRC-PL-0084-001	Prostate	PRAD	NA
K27_TRC094_1	5569	H3K27ac	Abcam	TRC-PL-0094-001	NIH	NA	20.5682	3537844	TRC-PL-0094-001	Prostate	PRAD	NA
K27_TRC97_1	17387	H3K27ac	Abcam	TRC-PL-0097-001	NIH	NA	81.7782	928563	TRC-PL-0097-001	Prostate	PRAD	NA
K27_TRC121_2	19616	H3K27ac	Abcam	TRC-PL-0121-002	NIH	NA	35.9925	994976	TRC-PL-0121-002	Prostate	PRAD	NA
K27_TRC133_2	10639	H3K27ac	Abcam	TRC-PL-0133-002	NIH	NA	23.6531	3580975	TRC-PL-0133-002	Prostate	PRAD	NA
K27_TRC134_1	13557	H3K27ac	Abcam	TRC-PL-0134-001	NIH	NA	10.2114	18188392	TRC-PL-0134-001	Prostate	PRAD	NA
K27_TRC148_2	25764	H3K27ac	Abcam	TRC-PL-0148-002	NIH	NA	44.4154	11434350	TRC-PL-0148-002	Prostate	PRAD	NA
K27_TRHC1	39953	H3K27ac	Abcam	TRHC-PL-0007-002	NIH	0	80.8987	14320605	TRHC-PL-0007-002	Hepatocellular	NA	NA
K27_TRHC2	18514	H3K27ac	Abcam	TRHC-PL-0014-002	NIH	0.1464	101.128	5283048	TRHC-PL-0014-002	Hepatocellular	NA	NA
K27_TRHC25_2	963	H3K27ac	Abcam	TRHC-PL-0025-002	NIH	0	3.66312	15519428	TRHC-PL-0025-002	Hepatocellular	NA	NA
K27_TRHC33_2	9323	H3K27ac	Abcam	TRHC-PL-0033-002	NIH	0	17.9285	9326628	TRHC-PL-0033-002	Hepatocellular	NA	NA
K27_TRHC47_1	21316	H3K27ac	Abcam	TRHC-PL-0047-001	NIH	0	56.2058	8252526	TRHC-PL-0047-001	Hepatocellular	NA	NA
K27_TRHC53_2	14448	H3K27ac	Abcam	TRHC-PL-0054-002	NIH	0.06713	171.028	2605178	TRHC-PL-0054-002	Hepatocellular	NA	NA
K27_TRHC66_2	13040	H3K27ac	Abcam	TRHC-PL-0066-002	NIH	0.08443	45.854	4227277	TRHC-PL-0066-002	Hepatocellular	NA	NA
K27_TRHC68_2	16270	H3K27ac	Abcam	TRHC-PL-0068-002	NIH	0.08185	64.4108	6134974	TRHC-PL-0068-002	Hepatocellular	NA	NA
K27_TRHC82_2	2204	H3K27ac	Abcam	TRHC-PL-0082-002	NIH	0	43.6403	1937900	TRHC-PL-0082-002	Hepatocellular	NA	NA
reS_K27_TRHC82_2	3546	H3K27ac	Abcam	TRHC-PL-0082-002	NIH	NA	42.6299	2111906	TRHC-PL-0082-002	Hepatocellular	NA	NA
K27_TRHC88_2	1914	H3K27ac	Abcam	TRHC-PL-0088-002	NIH	0.04272	13.1459	1401481	TRHC-PL-0088-002	Hepatocellular	NA	NA
K27_TRHC101_2	19882	H3K27ac	Abcam	TRHC-PL-0101-002	NIH	0	53.3981	11177646	TRHC-PL-0101-002	Hepatocellular	NA	NA
K27_TRHC103_2	4450	H3K27ac	Abcam	TRHC-PL-0103-002	NIH	0.2175	38.35	1338088	TRHC-PL-0103-002	Hepatocellular	NA	NA
K27_TRHC123_2	37152	H3K27ac	Abcam	TRHC-PL-0123-002	NIH	0.3577	75.0836	18141836	TRHC-PL-0123-002	Hepatocellular	NA	NA
k27_TRHC131_2	2899	H3K27ac	Abcam	TRHC-PL-0131-002	NIH	NA	18.6935	1696616	TRHC-PL-0131-002	Hepatocellular	NA	NA
k27_TRHC145_2	10859	H3K27ac	Abcam	TRHC-PL-0145-002	NIH	NA	358.217	203570	TRHC-PL-0145-002	Hepatocellular	NA	NA
K27_TRHC148_2	15042	H3K27ac	Abcam	TRHC-PL-0148-002	NIH	NA	148.607	2088637	TRHC-PL-0148-002	Hepatocellular	NA	NA
K27_TRHC161_2	15064	H3K27ac	Abcam	TRHC-PL-0161-002	NIH	NA	140.253	1996217	TRHC-PL-0161-002	Hepatocellular	NA	NA
K27_TRHC169_2	21003	H3K27ac	Abcam	TRHC-PL-0169-002	NIH	NA	60.7867	7684862	TRHC-PL-0169-002	Hepatocellular	NA	NA
K27_TRHC192_1	12989	H3K27ac	Abcam	TRHC-PL-0192-001	NIH	NA	28.1719	6146556	TRHC-PL-0192-001	Hepatocellular	NA	NA
K27_TRHC208_2	16397	H3K27ac	Abcam	TRHC-PL-0208-002	NIH	NA	68.0505	5353813	TRHC-PL-0208-002	Hepatocellular	NA	NA
K27_TRHC216_2	31058	H3K27ac	Abcam	TRHC-PL-0216-002	NIH	NA	58.9867	11098454	TRHC-PL-0216-002	Hepatocellular	NA	NA
K27_TRHC225_2	5037	H3K27ac	Abcam	TRHC-PL-0225-002	NIH	NA	39.3943	1386915	TRHC-PL-0225-002	Hepatocellular	NA	NA
K27_TRHC229_1	23145	H3K27ac	Abcam	TRHC-PL-0229-001	NIH	NA	143.688	6998892	TRHC-PL-0229-001	Hepatocellular	NA	NA
K27_TRHC238_2	37515	H3K27ac	Abcam	TRHC-PL-0238-002	NIH	NA	201.001	14038151	TRHC-PL-0238-002	Hepatocellular	NA	NA
K4me3_AMP1	15456	H3K4me3	Thermo Fisher	AMP-PL-0007-002	NIH	0.2696	16.6692	6892784	AMP-PL-0007-002	Colorectal	NA	NA
K4me3_AMP2	31621	H3K4me3	Thermo Fisher	AMP-PL-0008-002	NIH	0.4345	62.6536	10702649	AMP-PL-0008-002	Colorectal	NA	NA
K4_AMP11_2	15344	H3K4me3	Thermo Fisher	AMP-PL-0011-002	NIH	0.1881	26.8307	6859448	AMP-PL-0011-002	Colorectal	NA	NA
K4_AMP13_2	28533	H3K4me3	Thermo Fisher	AMP-PL-0013-002	NIH	0.2458	44.9774	14316814	AMP-PL-0013-002	Colorectal	NA	NA
K4_AMP16_2	24979	H3K4me3	Thermo Fisher	AMP-PL-0016-002	NIH	0.2732	146.272	6121420	AMP-PL-0016-002	Colorectal	NA	NA
K4_AMP20_2	18719	H3K4me3	Thermo Fisher	AMP-PL-0020-002	NIH	0.3691	45.3781	4753479	AMP-PL-0020-002	Colorectal	HER2+	HER2+
K4_AMP28_2	1630	H3K4me3	Thermo Fisher	AMP-PL-0028-002	NIH	0.2263	35.5292	415750	AMP-PL-0028-002	Colorectal	NA	NA
reS_K4_AMP28_2	2379	H3K4me3	Thermo Fisher	AMP-PL-0028-002	NIH	NA	35.3122	434264	AMP-PL-0028-002	Colorectal	NA	NA
K4_AMP31_2	22989	H3K4me3	Thermo Fisher	AMP-PL-0031-002	NIH	0.4251	22.9316	11945782	AMP-PL-0031-002	Colorectal	NA	NA
K4_AMP48_2	12768	H3K4me3	Thermo Fisher	AMP-PL-0048-002	NIH	NA	7.87586	1589920	AMP-PL-0048-002	Colorectal	NA	NA
K4_AMP59_2	18319	H3K4me3	Thermo Fisher	AMP-PL-0059-002	NIH	NA	143.978	795769	AMP-PL-0059-002	Colorectal	NA	NA
K4_AMP60_2	15358	H3K4me3	Thermo Fisher	AMP-PL-0060-002	NIH	NA	24.8738	3302349	AMP-PL-0060-002	Colorectal	NA	NA
K4_AMP61_2	20217	H3K4me3	Thermo Fisher	AMP-PL-0061-002	NIH	NA	40.3529	13015880	AMP-PL-0061-002	Colorectal	NA	NA
K4_AMP68_2	19081	H3K4me3	Thermo Fisher	AMP-PL-0068-002	NIH	NA	73.4345	3104695	AMP-PL-0068-002	Colorectal	NA	NA
K4_AMP70_2	13941	H3K4me3	Thermo Fisher	AMP-PL-0070-002	NIH	NA	38.9528	1795638	AMP-PL-0070-002	Colorectal	NA	NA
K4_BCDC158_2	13094	H3K4me3	Thermo Fisher	BCDC-PL-0158-002	NIH	NA	2.23401	572746	BCDC-PL-0158-002	Thymic	NA	NA
K4me3_BELI2	5283	H3K4me3	Thermo Fisher	BELI-PL-0042-002	NIH	0	18.5046	1614787	BELI-PL-0042-002	Thymic	NA	NA
K4me3_BELI1	3228	H3K4me3	Thermo Fisher	BELI-PL-0046-001	NIH	0.08014	6.24899	8421343	BELI-PL-0046-001	Thymic	NA	NA
K4_BELI56_2	7906	H3K4me3	Thermo Fisher	BELI-PL-0056-002	NIH	0.1408	45.5388	812576	BELI-PL-0056-002	Thymic	NA	NA
K4_BELI64_2	15631	H3K4me3	Thermo Fisher	BELI-PL-0064-002	NIH	0.06275	27.0562	4879500	BELI-PL-0064-002	Thymic	NA	NA
K4_BELI68_2	11925	H3K4me3	Thermo Fisher	BELI-PL-0068-002	NIH	0	9.32526	9332679	BELI-PL-0068-002	Thymic	NA	NA
K4_BELI70_2	7072	H3K4me3	Thermo Fisher	BELI-PL-0070-002	NIH	0.02041	95.554	506011	BELI-PL-0070-002	Thymic	NA	NA
K4_BELI74_2	1412	H3K4me3	Thermo Fisher	BELI-PL-0074-002	NIH	0	14.3231	700110	BELI-PL-0074-002	Thymic	NA	NA
K4_BELI82_2	13143	H3K4me3	Thermo Fisher	BELI-PL-0082-002	NIH	0.7297	8.98387	13416617	BELI-PL-0082-002	Thymic	NA	NA
K4_BELI83_2	1769	H3K4me3	Thermo Fisher	BELI-PL-0083-002	NIH	0.1804	8.54827	483593	BELI-PL-0083-002	Thymic	NA	NA
reS_K4_BELI83_2	3211	H3K4me3	Thermo Fisher	BELI-PL-0083-002	NIH	NA	8.36723	507061	BELI-PL-0083-002	Thymic	NA	NA
k4_BELI88_2	5585	H3K4me3	Thermo Fisher	BELI-PL-0088-002	NIH	NA	14.1851	2062031	BELI-PL-0088-002	Thymic	NA	NA
k4_BELI90_2	8102	H3K4me3	Thermo Fisher	BELI-PL-0090-002	NIH	NA	67.8995	283589	BELI-PL-0090-002	Thymic	NA	NA
K4_BELI95_2	10483	H3K4me3	Thermo Fisher	BELI-PL-0095-002	NIH	NA	45.6708	618371	BELI-PL-0095-002	Thymic	NA	NA
K4_TRHC160_2	20560	H3K4me3	Thermo Fisher	TRHC-PL-0160-002	NIH	NA	87.5877	5267257	TRHC-PL-0160-002	Hepatocellular	NA	NA
K4_BELI104_2	9661	H3K4me3	Thermo Fisher	BELI-PL-0104-002	NIH	NA	4.73313	997778	BELI-PL-0104-002	Thymic	NA	NA
K4_BELI117_2	1534	H3K4me3	Thermo Fisher	BELI-PL-0117-002	NIH	NA	10.7967	252005	BELI-PL-0117-002	Thymic	NA	NA
K4_BELI123_2	2559	H3K4me3	Thermo Fisher	BELI-PL-0123-002	NIH	NA	17.4565	950648	BELI-PL-0123-002	Thymic	NA	NA
K4_BMS4_2	19868	H3K4me3	Thermo Fisher	BMS2-PL-0004-002	NIH	0.3464	22.5767	14351434	BMS2-PL-0004-002	Renal	Chromophobe	NA
K4_BMS7_2	8017	H3K4me3	Thermo Fisher	BMS2-PL-0007-002	NIH	0	9.86442	3345948	BMS2-PL-0007-002	Renal	Clear cell	NA
k4_BMS12_2	4048	H3K4me3	Thermo Fisher	BMS2-PL-0012-002	NIH	NA	8.50092	4600900	BMS2-PL-0012-002	Renal	Papillary	NA
k4_BMS15_2	8115	H3K4me3	Thermo Fisher	BMS2-PL-0015-002	NIH	NA	34.4947	550949	BMS2-PL-0015-002	Renal	Papillary	NA
K4_BMS19_2	2744	H3K4me3	Thermo Fisher	BMS2-PL-0019-002	NIH	NA	6.50102	2519735	BMS2-PL-0019-002	Renal	papillary	NA
K4_BMS23_2	18148	H3K4me3	Thermo Fisher	BMS2-PL-0023-002	NIH	NA	63.6682	5266578	BMS2-PL-0023-002	Renal	Clear cell	NA
K4_BMS28_2	3283	H3K4me3	Thermo Fisher	BMS2-PL-0028-002	NIH	NA	9.02774	561902	BMS2-PL-0028-002	Renal	Clear cell	NA
K4_BMS31_2	11962	H3K4me3	Thermo Fisher	BMS2-PL-0031-002	NIH	NA	20.405	3937315	BMS2-PL-0031-002	Renal	Mixed - clear and papillary	NA
K4_BMS35_2	14522	H3K4me3	Thermo Fisher	BMS2-PL-0035-002	NIH	NA	15.4084	8856595	BMS2-PL-0035-002	Renal	Clear cell	NA
K4_BYLU432_1	27009	H3K4me3	Thermo Fisher	BYLU-PL-0432-001	NIH	NA	17.8963	323901	BYLU-PL-0432-001	NSCLC	Bronchoalveolar	NA
K4_CAI726_2	8181	H3K4me3	Thermo Fisher	CAI-PL-0726-002	NIH	NA	7.72936	4885676	CAI-PL-0726-002	Ovarian	NA	NA
K4_ISIS13_1	10199	H3K4me3	Thermo Fisher	ISIS-PL-0013-001	NIH	0	18.6318	2978499	ISIS-PL-0013-001	Colorectal	NA	NA
reS_K4_ISIS21_1	2329	H3K4me3	Thermo Fisher	ISIS-PL-0021-001	NIH	NA	38.8335	608966	ISIS-PL-0021-001	Colorectal	NA	NA
K4_ISIS21_1	2740	H3K4me3	Thermo Fisher	ISIS-PL-0021-001	NIH	0.2306	38.6067	621013	ISIS-PL-0021-001	Colorectal	NA	NA
K4_ISIS32_1	30933	H3K4me3	Thermo Fisher	ISIS-PL-0032-001	NIH	0.8113	36.5734	32749041	ISIS-PL-0032-001	Colorectal	NA	NA
K4_ISIS90_1	29355	H3K4me3	Thermo Fisher	ISIS-PL-0090-001	NIH	0.259	308.093	11537166	ISIS-PL-0090-001	Colorectal	NA	NA
K4_ISIS109_1	14650	H3K4me3	Thermo Fisher	ISIS-PL-0109-001	NIH	0.06537	30.4386	4583895	ISIS-PL-0109-001	Colorectal	NA	NA
k4_ISIS151_1	18061	H3K4me3	Thermo Fisher	ISIS-PL-0151-001	NIH	NA	59.445	3447060	ISIS-PL-0151-001	Colorectal	NA	NA
K4_ISIS184_1	10249	H3K4me3	Thermo Fisher	ISIS-PL-0184-001	NIH	NA	20.8744	640956	ISIS-PL-0184-001	Colorectal	NA	NA
K4_ISIS337_1	23220	H3K4me3	Thermo Fisher	ISIS-PL-0337-001	NIH	NA	141.938	1614477	ISIS-PL-0337-001	Colorectal	NA	NA
K4_MGI948_1	13629	H3K4me3	Thermo Fisher	MGI-PL-0948-001	NIH	NA	21.4474	3213421	MGI-PL-0948-001	Ovarian	NA	NA
K4_ISIS363_1	27348	H3K4me3	Thermo Fisher	ISIS-PL-0363-001	NIH	NA	50.1863	20772589	ISIS-PL-0363-001	Colorectal	NA	NA
K4_MGI_933_1	638	H3K4me3	Thermo Fisher	MGI-PL-0933-001	NIH	0.04393	1.38043	2184633	MGI-PL-0933-001	Ovarian	NA	NA
K4_MGI938_1	1627	H3K4me3	Thermo Fisher	MGI-PL-0938-001	NIH	0	4.31865	851982	MGI-PL-0938-001	Ovarian	NA	NA
K4_MGI940_1	1079	H3K4me3	Thermo Fisher	MGI-PL-0940-001	NIH	NA	7.21613	294665	MGI-PL-0940-001	Ovarian	NA	NA
reS_K4_MGI940_1	2555	H3K4me3	Thermo Fisher	MGI-PL-0940-001	NIH	NA	7.41696	334365	MGI-PL-0940-001	Ovarian	NA	NA
K4_MGI942_1	1012	H3K4me3	Thermo Fisher	MGI-PL-0942-001	NIH	0	9.64463	208247	MGI-PL-0942-001	Ovarian	NA	NA
reS_K4_MGI942_1	2914	H3K4me3	Thermo Fisher	MGI-PL-0942-001	NIH	NA	9.75218	235831	MGI-PL-0942-001	Ovarian	NA	NA
K4_MGI944_1	5168	H3K4me3	Thermo Fisher	MGI-PL-0944-001	NIH	NA	4.48957	1724115	MGI-PL-0944-001	Ovarian	NA	NA
K4_MGI946_1	4392	H3K4me3	Thermo Fisher	MGI-PL-0946-001	NIH	NA	3.83224	1589695	MGI-PL-0946-001	Ovarian	NA	NA
K4_BELI92_2	22725	H3K4me3	Thermo Fisher	BELI-PL-0092-002	NIH	NA	173.538	9410073	BELI-PL-0092-002	Thymic	NA	NA
K4_ISIS356_1	27661	H3K4me3	Thermo Fisher	ISIS-PL-0356-001	NIH	NA	228.094	12594362	ISIS-PL-0356-001	Ovarian	NA	NA
K4_MGI952_2	3388	H3K4me3	Thermo Fisher	MGI-PL-0952-002	NIH	NA	1.73448	1403586	MGI-PL-0952-002	Ovarian	NA	NA
K4_MGI954_1	587	H3K4me3	Thermo Fisher	MGI-PL-0954-001	NIH	NA	1.12512	8707356	MGI-PL-0954-001	Ovarian	NA	NA
K4_MGI956_2	533	H3K4me3	Thermo Fisher	MGI-PL-0956-002	NIH	NA	1.25921	5542258	MGI-PL-0956-002	Ovarian	NA	NA
K4_MGI958_1	532	H3K4me3	Thermo Fisher	MGI-PL-0958-001	NIH	NA	1.45133	6910481	MGI-PL-0958-001	Ovarian	NA	NA
K4me3_PS1	13164	H3K4me3	Thermo Fisher	P/S-PL-0007-001	NIH	0.1601	15.3606	3988282	P/S-PL-0007-001	NSCLC	Squamous	NA
K4me3_PS2	20552	H3K4me3	Thermo Fisher	P/S-PL-0036-002	NIH	0.06489	83.6386	5400249	P/S-PL-0036-002	NSCLC	Squamous	NA
K4_PS55_2	11455	H3K4me3	Thermo Fisher	P/S-PL-0055-002	NIH	0.2981	14.6965	4668517	P/S-PL-0055-002	NSCLC	Adenocarcinoma	NA
K4_PS75_2	2638	H3K4me3	Thermo Fisher	P/S-PL-0075-002	NIH	0.189	19.0558	630600	P/S-PL-0075-002	NSCLC	Squamous	NA
K4_PS96_2	3193	H3K4me3	Thermo Fisher	P/S-PL-0096-002	NIH	0	21.6511	756497	P/S-PL-0096-002	NSCLC	Adenocarcinoma	NA
K4_PS_122_2	10282	H3K4me3	Thermo Fisher	P/S-PL-0122-002	NIH	0	10.8363	7681406	P/S-PL-0122-002	NSCLC	Adenocarcinoma	NA
K4_PS123_2	5238	H3K4me3	Thermo Fisher	P/S-PL-0123-002	NIH	0.02516	21.1543	1477804	P/S-PL-0123-002	NSCLC	Adenocarcinoma	NA
K4_PS154_1	11309	H3K4me3	Thermo Fisher	P/S-PL-0154-001	NIH	0.03078	26.8713	4417507	P/S-PL-0154-001	NSCLC	Adenocarcinoma	NA
K4_PS173_1	13768	H3K4me3	Thermo Fisher	P/S-PL-0173-002	NIH	0	55.3301	1913591	P/S-PL-0173-002	NSCLC	Mixed - squamous and adenocarcinoma	NA
K4_PS197_2	10812	H3K4me3	Thermo Fisher	P/S-PL-0197-002	NIH	0.0275	106.792	986044	P/S-PL-0197-002	NSCLC	NA	NA
K4_PS219_2	19703	H3K4me3	Thermo Fisher	P/S-PL-0219-002	NIH	0.1553	19.8307	9327593	P/S-PL-0219-002	NSCLC	Adenocarcinoma	NA
K4_PS245_2	600	H3K4me3	Thermo Fisher	P/S-PL-0245-002	NIH	0	34.3898	428872	P/S-PL-0245-002	NSCLC	Adenocarcinoma	NA
K4_PS248_2	20407	H3K4me3	Thermo Fisher	P/S-PL-0248-002	NIH	0.5676	37.0359	5040363	P/S-PL-0248-002	NSCLC	Squamous	NA
k4_PS278_2	14561	H3K4me3	Thermo Fisher	P/S-PL-0278-002	NIH	NA	20.8628	5906164	P/S-PL-0278-002	NSCLC	NA	NA
k4_PS296_2	16094	H3K4me3	Thermo Fisher	P/S-PL-0296-002	NIH	NA	231.724	915541	P/S-PL-0296-002	NSCLC	NA	NA
K4_PS325_2	19189	H3K4me3	Thermo Fisher	P/S-PL-0325-002	NIH	NA	41.0731	6282589	P/S-PL-0325-002	NSCLC	Adenocarcinoma	NA
K4_PS353_2	19810	H3K4me3	Thermo Fisher	P/S-PL-0353-002	NIH	NA	88.6607	876169	P/S-PL-0353-002	NSCLC	Adenocarcinoma	NA
K4_PS381_2	12117	H3K4me3	Thermo Fisher	P/S-PL-0381-002	NIH	NA	61.4919	667000	P/S-PL-0381-002	NSCLC	Mixed - favor adenocarcionoma	NA
K4_PS410_2	33238	H3K4me3	Thermo Fisher	P/S-PL-0410-002	NIH	NA	51.4548	24461010	P/S-PL-0410-002	NSCLC	Squamous	NA
K4_PS438_2	3699	H3K4me3	Thermo Fisher	P/S-PL-0438-002	NIH	NA	9.9154	2107607	P/S-PL-0438-002	NSCLC	Squamous	NA
K4_PS466_2	20603	H3K4me3	Thermo Fisher	P/S-PL-0466-002	NIH	NA	43.4196	3608121	P/S-PL-0466-002	NSCLC	Adenocarcinoma	NA
K4_PS475_2	15986	H3K4me3	Thermo Fisher	P/S-PL-0475-002	NIH	NA	67.2353	2000610	P/S-PL-0475-002	NSCLC	Bronchoalveolar	NA
K4_SATR1_2	12077	H3K4me3	Thermo Fisher	SATR-PL-0001-002	NIH	NA	22.3746	3019698	SATR-PL-0001-002	Prostate	PRAD	NA
K4_SMAC05_2	10375	H3K4me3	Thermo Fisher	SMAC-PL-0005-002	NIH	0.07414	33.2685	2007958	SMAC-PL-0005-002	Ovarian	NA	NA
K4_SMAC11_2	22429	H3K4me3	Thermo Fisher	SMAC-PL-0011-002	NIH	0.08614	18.1679	9974052	SMAC-PL-0011-002	Ovarian	NA	NA
K4_SMAC23_2	8099	H3K4me3	Thermo Fisher	SMAC-PL-0023-002	NIH	0.04541	263.646	342147	SMAC-PL-0023-002	Ovarian	NA	NA
reS_K4_SMAC23_2	9287	H3K4me3	Thermo Fisher	SMAC-PL-0023-002	NIH	NA	254.104	370524	SMAC-PL-0023-002	Ovarian	NA	NA
K4_SMAC26_2	5663	H3K4me3	Thermo Fisher	SMAC-PL-0026-002	NIH	0.07184	17.2559	712696	SMAC-PL-0026-002	Ovarian	NA	NA
K4_SMAC35_2	26040	H3K4me3	Thermo Fisher	SMAC-PL-0035-002	NIH	NA	26.3426	1084876	SMAC-PL-0035-002	Ovarian	NA	NA
K4_SMAC41_2	18611	H3K4me3	Thermo Fisher	SMAC-PL-0041-002	NIH	NA	95.1978	2655649	SMAC-PL-0041-002	Ovarian	NA	NA
K4_SMAC49_2	19952	H3K4me3	Thermo Fisher	SMAC-PL-0049-002	NIH	NA	107.398	511578	SMAC-PL-0049-002	Ovarian	NA	NA
K4_SMAC57_2	15073	H3K4me3	Thermo Fisher	SMAC-PL-0057-002	NIH	NA	27.531	2388929	SMAC-PL-0057-002	Ovarian	NA	NA
K4_SMAC64_2	18284	H3K4me3	Thermo Fisher	SMAC-PL-0064-002	NIH	NA	19.5085	6720946	SMAC-PL-0064-002	Ovarian	NA	NA
K4_SMAC70_2	5240	H3K4me3	Thermo Fisher	SMAC-PL-0070-002	NIH	NA	18.8534	1802812	SMAC-PL-0070-002	Ovarian	NA	NA
K4_SMAC78_2	14675	H3K4me3	Thermo Fisher	SMAC-PL-0078-002	NIH	NA	11.7546	6913571	SMAC-PL-0078-002	Ovarian	NA	NA
K4me3_TRC2	15207	H3K4me3	Thermo Fisher	TRC-PL-0004-002	NIH	0.1592	29.2209	4097642	TRC-PL-0004-002	Prostate	PRAD	NA
K4me3_TRC1	465	H3K4me3	Thermo Fisher	TRC-PL-0007-001	NIH	0	1.50706	4547155	TRC-PL-0007-001	Prostate	PRAD	NA
K4_TRC11_1	1025	H3K4me3	Thermo Fisher	TRC-PL-0011-001	NIH	NA	3.82499	1697366	TRC-PL-0011-001	Prostate	PRAD	NA
K4_TRC23_1	14103	H3K4me3	Thermo Fisher	TRC-PL-0023-001	NIH	0.3329	15.1154	5900224	TRC-PL-0023-001	Prostate	PRAD	NA
K4_TRC25_1	9148	H3K4me3	Thermo Fisher	TRC-PL-0025-001	NIH	0.02379	11.5361	3874021	TRC-PL-0025-001	Prostate	PRAD	NA
K4_TRC30_1	4904	H3K4me3	Thermo Fisher	TRC-PL-0030-001	NIH	0	40.3998	622801	TRC-PL-0030-001	Prostate	PRAD	NA
K4_TRC40_1	2191	H3K4me3	Thermo Fisher	TRC-PL-0040-001	NIH	0.07921	5.82252	4258919	TRC-PL-0040-001	Prostate	PRAD	NA
K4_TRC42_1	8798	H3K4me3	Thermo Fisher	TRC-PL-0042-001	NIH	0.3015	31.2333	2478850	TRC-PL-0042-001	Prostate	PRAD	NA
reS_K4_TRC42_1	10729	H3K4me3	Thermo Fisher	TRC-PL-0042-001	NIH	NA	30.0057	2991100	TRC-PL-0042-001	Prostate	NA	NA
K4_TRC53_1	6267	H3K4me3	Thermo Fisher	TRC-PL-0053-001	NIH	0.08374	10.0968	3978748	TRC-PL-0053-001	Prostate	PRAD	NA
K4_TRC61_2	2642	H3K4me3	Thermo Fisher	TRC-PL-0061-002	NIH	0.08172	12.2723	3793368	TRC-PL-0061-002	Prostate	PRAD	NA
K4_TRC67_1	13000	H3K4me3	Thermo Fisher	TRC-PL-0067-001	NIH	0.07811	17.3603	3341932	TRC-PL-0067-001	Prostate	PRAD	NA
K4_TRC78_2	27545	H3K4me3	Thermo Fisher	TRC-PL-0078-001	NIH	0.2367	83.7679	3126348	TRC-PL-0078-001	Prostate	PRAD	NA
K4_TRC84_1	6493	H3K4me3	Thermo Fisher	TRC-PL-0084-001	NIH	0.03826	15.9014	983890	TRC-PL-0084-001	Prostate	PRAD	NA
K4_TRC97_1	16408	H3K4me3	Thermo Fisher	TRC-PL-0097-001	NIH	NA	66.5133	1125615	TRC-PL-0097-001	Prostate	PRAD	NA
K4_TRC121_2	21295	H3K4me3	Thermo Fisher	TRC-PL-0113-001	NIH	NA	22.0384	6510205	TRC-PL-0113-001	Prostate	PRAD	NA
K4_TRC133_2	13895	H3K4me3	Thermo Fisher	TRC-PL-0133-002	NIH	NA	6.74817	12405011	TRC-PL-0133-002	Prostate	PRAD	NA
K4_TRC94_1	13399	H3K4me3	Thermo Fisher	TRC-PL-0094-001	NIH	NA	23.8323	3043975	TRC-PL-0094-001	Prostate	PRAD	NA
K4_TRC134_1	17300	H3K4me3	Thermo Fisher	TRC-PL-0134-001	NIH	NA	43.0069	6914936	TRC-PL-0134-001	Prostate	PRAD	NA
K4_TRC148_2	28579	H3K4me3	Thermo Fisher	TRC-PL-0148-002	NIH	NA	39.0991	20275177	TRC-PL-0148-002	Prostate	PRAD	NA
K4me3_TRHC1	19788	H3K4me3	Thermo Fisher	TRHC-PL-0007-002	NIH	0	21.9135	10996727	TRHC-PL-0007-002	Hepatocellular	NA	NA
K4me3_TRHC2	15802	H3K4me3	Thermo Fisher	TRHC-PL-0014-002	NIH	0.1464	22.9559	6052784	TRHC-PL-0014-002	Hepatocellular	NA	NA
K4_TRHC25_2	1660	H3K4me3	Thermo Fisher	TRHC-PL-0025-002	NIH	0	5.42197	7451776	TRHC-PL-0025-002	Hepatocellular	NA	NA
K4_TRHC33_2	14843	H3K4me3	Thermo Fisher	TRHC-PL-0033-002	NIH	0	32.0917	3528569	TRHC-PL-0033-002	Hepatocellular	NA	NA
K4_TRHC47_1	15195	H3K4me3	Thermo Fisher	TRHC-PL-0047-001	NIH	0	33.0306	3113852	TRHC-PL-0047-001	Hepatocellular	NA	NA
K4_TRHC53_2	15219	H3K4me3	Thermo Fisher	TRHC-PL-0054-002	NIH	0.06713	138.399	1203622	TRHC-PL-0054-002	Hepatocellular	NA	NA
K4TRHC66_2	13192	H3K4me3	Thermo Fisher	TRHC-PL-0066-002	NIH	NA	24.4483	2976893	TRHC-PL-0066-002	Hepatocellular	NA	NA
K4_TRHC66_2	2164	H3K4me3	Thermo Fisher	TRC-PL-0040-001	NIH	0.08443	5.81986	4252153	TRC-PL-0040-001	Prostate	PRAD	NA
K4_TRHC68_2	12959	H3K4me3	Thermo Fisher	TRHC-PL-0068-002	NIH	0.08185	55.7203	2387090	TRHC-PL-0068-002	Hepatocellular	NA	NA
K4_TRHC82_2	609	H3K4me3	Thermo Fisher	TRHC-PL-0082-002	NIH	0	32.4442	442476	TRHC-PL-0082-002	Hepatocellular	NA	NA
reS_K4_TRHC82_2	1300	H3K4me3	Thermo Fisher	TRHC-PL-0082-002	NIH	NA	31.2295	492189	TRHC-PL-0082-002	Hepatocellular	NA	NA
K4_TRHC88_2	855	H3K4me3	Thermo Fisher	TRHC-PL-0088-002	NIH	0.04272	5.65491	3974514	TRHC-PL-0088-002	Hepatocellular	NA	NA
K4_TRHC101_2	20314	H3K4me3	Thermo Fisher	TRHC-PL-0101-002	NIH	0	60.6829	7243223	TRHC-PL-0101-002	Hepatocellular	NA	NA
K4_TRHC103_2	9599	H3K4me3	Thermo Fisher	TRHC-PL-0103-002	NIH	0.2175	37.8326	2083188	TRHC-PL-0103-002	Hepatocellular	NA	NA
K4_TRHC123_2	29266	H3K4me3	Thermo Fisher	TRHC-PL-0123-002	NIH	0.3577	108.103	24930134	TRHC-PL-0123-002	Hepatocellular	NA	NA
k4_TRHC145_2	17231	H3K4me3	Thermo Fisher	TRHC-PL-0145-002	NIH	NA	102.081	2605185	TRHC-PL-0145-002	Hepatocellular	NA	NA
K4_TRHC148_2	17845	H3K4me3	Thermo Fisher	TRHC-PL-0148-002	NIH	NA	403.908	1440415	TRHC-PL-0148-002	Hepatocellular	NA	NA
K4_TRC113_1	16906	H3K4me3	Thermo Fisher	TRC-PL-0113-001	NIH	NA	21.2732	5716704	TRC-PL-0113-001	Prostate	PRAD	NA
K4_TRHC161_2	20394	H3K4me3	Thermo Fisher	TRHC-PL-0161-002	NIH	NA	134.077	2861734	TRHC-PL-0161-002	Hepatocellular	NA	NA
K4_TRHC169_2	21714	H3K4me3	Thermo Fisher	TRHC-PL-0169-002	NIH	NA	33.5639	9332666	TRHC-PL-0169-002	Hepatocellular	NA	NA
K4_TRHC192_1	15429	H3K4me3	Thermo Fisher	TRHC-PL-0192-001	NIH	NA	18.4834	7128381	TRHC-PL-0192-001	Hepatocellular	NA	NA
K4_TRHC208_2	17592	H3K4me3	Thermo Fisher	TRHC-PL-0208-002	NIH	NA	67.7371	3828976	TRHC-PL-0208-002	Hepatocellular	NA	NA
K4_TRHC216_2	36725	H3K4me3	Thermo Fisher	TRHC-PL-0216-002	NIH	NA	48.5686	29267258	TRHC-PL-0216-002	Hepatocellular	NA	NA
K4_TRHC225_2	11277	H3K4me3	Thermo Fisher	TRHC-PL-0225-002	NIH	NA	26.3261	1695980	TRHC-PL-0225-002	Hepatocellular	NA	NA
K4_TRHC229_1	17856	H3K4me3	Thermo Fisher	TRHC-PL-0229-001	NIH	NA	42.7931	9541809	TRHC-PL-0229-001	Hepatocellular	NA	NA
K4_TRHC238_2	20810	H3K4me3	Thermo Fisher	TRHC-PL-0238-002	NIH	NA	76.0682	10593326	TRHC-PL-0238-002	Hepatocellular	NA	NA
wNIH_AMP_8_2	NA	LPWGS	NA	P/S-PL-0007-001	NIH	0.1601	NA	6566934	P/S-PL-0007-001	NSCLC	Squamous	NA
wAMP11_2	NA	LPWGS	NA	AMP-PL-0011-002	NIH	0.1881	NA	6548646	AMP-PL-0011-002	Colorectal	NA	NA
wAMP13_2	NA	LPWGS	NA	AMP-PL-0013-002	NIH	0.2458	NA	6786368	AMP-PL-0013-002	Colorectal	NA	NA
wAMP16_2	NA	LPWGS	NA	AMP-PL-0016-002	NIH	0.2732	NA	10985005	AMP-PL-0016-002	Colorectal	NA	NA
wAMP20_2	NA	LPWGS	NA	AMP-PL-0020-002	NIH	0.3691	NA	9013989	AMP-PL-0020-002	Colorectal	HER2+	HER2+
wAMP28_2	NA	LPWGS	NA	AMP-PL-0028-002	NIH	0.2263	NA	13775350	AMP-PL-0028-002	Colorectal	NA	NA
wAMP31_2	NA	LPWGS	NA	AMP-PL-0031-002	NIH	0.4251	NA	11483177	AMP-PL-0031-002	Colorectal	NA	NA
wBELI56_2	NA	LPWGS	NA	BELI-PL-0056-002	NIH	0.1408	NA	6998492	BELI-PL-0056-002	Thymic	NA	NA
wBELI64_2	NA	LPWGS	NA	BELI-PL-0064-002	NIH	0.06275	NA	6785859	BELI-PL-0064-002	Thymic	NA	NA
wBELI68_2	NA	LPWGS	NA	BELI-PL-0068-002	NIH	0	NA	9269672	BELI-PL-0068-002	Thymic	NA	NA
wBELI70_2	NA	LPWGS	NA	BELI-PL-0070-002	NIH	0.02041	NA	10158053	BELI-PL-0070-002	Thymic	NA	NA
wBELI74_2	NA	LPWGS	NA	BELI-PL-0074-002	NIH	0	NA	7845265	BELI-PL-0074-002	Thymic	NA	NA
wBELI82_2	NA	LPWGS	NA	BELI-PL-0082-002	NIH	0.7297	NA	11667707	BELI-PL-0082-002	Thymic	NA	NA
wBELC83_2	NA	LPWGS	NA	BELI-PL-0083-002	NIH	0.1804	NA	7236624	BELI-PL-0083-002	Thymic	NA	NA
wBMS4_2	NA	LPWGS	NA	BMS2-PL-0004-002	NIH	0.3464	NA	7282800	BMS2-PL-0004-002	Renal	Chromophobe	NA
wBMS7_2	NA	LPWGS	NA	BMS2-PL-0007-002	NIH	0	NA	9577258	BMS2-PL-0007-002	Renal	Clear cell	NA
wISIS13_1	NA	LPWGS	NA	ISIS-PL-0013-001	NIH	0	NA	10590860	ISIS-PL-0013-001	Colorectal	NA	NA
wISIS21_2	NA	LPWGS	NA	ISIS-PL-0021-001	NIH	0.2306	NA	7741921	ISIS-PL-0021-001	Colorectal	NA	NA
wISIS32_1	NA	LPWGS	NA	ISIS-PL-0032-001	NIH	0.8113	NA	7729235	ISIS-PL-0032-001	Colorectal	NA	NA
wISIS90_1	NA	LPWGS	NA	ISIS-PL-0090-001	NIH	0.259	NA	9743265	ISIS-PL-0090-001	Colorectal	NA	NA
wISIS109_1	NA	LPWGS	NA	ISIS-PL-0109-001	NIH	0.06537	NA	11805788	ISIS-PL-0109-001	Colorectal	NA	NA
wMGI940_2	NA	LPWGS	NA	MGI-PL-00940-002	NIH	0	NA	11739275	MGI-PL-00940-002	Ovarian	NA	NA
wMGI933_1	NA	LPWGS	NA	MGI-PL-0933-001	NIH	0.04393	NA	8250248	MGI-PL-0933-001	Ovarian	NA	NA
wMGI938_1	NA	LPWGS	NA	MGI-PL-0938-001	NIH	0	NA	7380383	MGI-PL-0938-001	Ovarian	NA	NA
wMGI942_1	NA	LPWGS	NA	MGI-PL-0942-001	NIH	0	NA	8488697	MGI-PL-0942-001	Ovarian	NA	NA
wNEmlf015	NA	LPWGS	NA	P/S-PL-0036-002	NIH	0.06489	NA	6973163	P/S-PL-0036-002	NSCLC	Squamous	NA
wNEmlf020	NA	LPWGS	NA	TRC-PL-0004-002	NIH	0.1592	NA	7664806	TRC-PL-0004-002	Prostate	PRAD	NA
wNEmlf021	NA	LPWGS	NA	TRHC-PL-0007-002	NIH	0	NA	8322205	TRHC-PL-0007-002	Hepatocellular	NA	NA
wNIH_PS_7_1	NA	LPWGS	NA	AMP-PL-0008-002	NIH	0.4345	NA	6827749	AMP-PL-0008-002	Colorectal	NA	NA
wPS12_2	NA	LPWGS	NA	P/S-PL-0123-002	NIH	0.02516	NA	8769802	P/S-PL-0123-002	NSCLC	Adenocarcinoma	NA
wNIH_PS_36_2	NA	LPWGS	NA	NEPCmlf015	NIH	0.29	NA	11962270	NEPCmlf015	NEPC	NEPC	NA
wPS55_2	NA	LPWGS	NA	P/S-PL-0055-002	NIH	0.2981	NA	6631011	P/S-PL-0055-002	NSCLC	Adenocarcinoma	NA
wPS75_2	NA	LPWGS	NA	P/S-PL-0075-002	NIH	0.189	NA	7968460	P/S-PL-0075-002	NSCLC	Squamous	NA
wPS96_2	NA	LPWGS	NA	P/S-PL-0096-002	NIH	0	NA	6631085	P/S-PL-0096-002	NSCLC	Adenocarcinoma	NA
wPS122_2	NA	LPWGS	NA	P/S-PL-0122-002	NIH	0	NA	10629508	P/S-PL-0122-002	NSCLC	Adenocarcinoma	NA
wPS154_2	NA	LPWGS	NA	P/S-PL-0154-001	NIH	0.03078	NA	8429368	P/S-PL-0154-001	NSCLC	Adenocarcinoma	NA
wPS173_2	NA	LPWGS	NA	P/S-PL-0173-002	NIH	0	NA	8953207	P/S-PL-0173-002	NSCLC	Mixed - squamous and adenocarcinoma	NA
wPS197_2	NA	LPWGS	NA	P/S-PL-0197-002	NIH	0.0275	NA	11728089	P/S-PL-0197-002	NSCLC	NA	NA
wPS219_2	NA	LPWGS	NA	P/S-PL-0219-002	NIH	0.1553	NA	7581923	P/S-PL-0219-002	NSCLC	Adenocarcinoma	NA
wPS245_2	NA	LPWGS	NA	P/S-PL-0245-002	NIH	0	NA	12125934	P/S-PL-0245-002	NSCLC	Adenocarcinoma	NA
wPS248_2	NA	LPWGS	NA	P/S-PL-0248-002	NIH	0.5676	NA	7491882	P/S-PL-0248-002	NSCLC	Squamous	NA
wSMAC5_2	NA	LPWGS	NA	SMAC-PL-0005-002	NIH	0.07414	NA	7545119	SMAC-PL-0005-002	Ovarian	NA	NA
wSMAC11_2	NA	LPWGS	NA	SMAC-PL-0011-002	NIH	0.08614	NA	12066464	SMAC-PL-0011-002	Ovarian	NA	NA
wSMAC23_2	NA	LPWGS	NA	SMAC-PL-0023-002	NIH	0.04541	NA	9394156	SMAC-PL-0023-002	Ovarian	NA	NA
wSMAC16_2	NA	LPWGS	NA	SMAC-PL-0026-002	NIH	0.07184	NA	9798851	SMAC-PL-0026-002	Ovarian	NA	NA
wNIH_TRC_4_2	NA	LPWGS	NA	NEPCmlf020	NIH	0	NA	12087179	NEPCmlf020	Prostate	PRAD	NA
wNIH_TRC_7_1	NA	LPWGS	NA	TRHC-PL-0014-002	NIH	0.1464	NA	5555365	TRHC-PL-0014-002	Hepatocellular	NA	NA
wTRC23_1	NA	LPWGS	NA	TRC-PL-0023-001	NIH	0.3329	NA	6528903	TRC-PL-0023-001	Prostate	PRAD	NA
wTRC25_1	NA	LPWGS	NA	TRC-PL-0025-001	NIH	0.02379	NA	8321030	TRC-PL-0025-001	Prostate	PRAD	NA
wTRC30_1	NA	LPWGS	NA	TRC-PL-0030-001	NIH	0	NA	8041792	TRC-PL-0030-001	Prostate	PRAD	NA
wTRC40_1	NA	LPWGS	NA	TRC-PL-0040-001	NIH	0.07921	NA	8112796	TRC-PL-0040-001	Prostate	PRAD	NA
wTRC42_1	NA	LPWGS	NA	TRC-PL-0042-001	NIH	0.3015	NA	6944514	TRC-PL-0042-001	Prostate	PRAD	NA
wTRC53_1	NA	LPWGS	NA	TRC-PL-0053-001	NIH	0.08374	NA	11443212	TRC-PL-0053-001	Prostate	PRAD	NA
wTRC61_2	NA	LPWGS	NA	TRC-PL-0061-002	NIH	0.08172	NA	9444922	TRC-PL-0061-002	Prostate	PRAD	NA
wTRC67_2	NA	LPWGS	NA	TRC-PL-0067-001	NIH	0.07811	NA	9529380	TRC-PL-0067-001	Prostate	PRAD	NA
wTRC78_1	NA	LPWGS	NA	TRC-PL-0078-001	NIH	0.2367	NA	7143382	TRC-PL-0078-001	Prostate	PRAD	NA
wTRC84_2	NA	LPWGS	NA	TRC-PL-0084-001	NIH	0.03826	NA	7245704	TRC-PL-0084-001	Prostate	PRAD	NA
wNIH_TRHC_7_2	NA	LPWGS	NA	NEPCmlf021	NIH	0	NA	4566694	NEPCmlf021	Prostate	PRAD	NA
wNIH_TRHC_14_2	NA	LPWGS	NA	TRC-PL-0007-001	NIH	0	NA	10187526	TRC-PL-0007-001	Hepatocellular	NA	NA
wTRHC25_2	NA	LPWGS	NA	TRHC-PL-0025-002	NIH	0	NA	6561303	TRHC-PL-0025-002	Hepatocellular	NA	NA
wTRHC33_2	NA	LPWGS	NA	TRHC-PL-0033-002	NIH	0	NA	7680069	TRHC-PL-0033-002	Hepatocellular	NA	NA
wTRHC47_1	NA	LPWGS	NA	TRHC-PL-0047-001	NIH	0	NA	5985381	TRHC-PL-0047-001	Hepatocellular	NA	NA
wTRHC54_2	NA	LPWGS	NA	TRHC-PL-0054-002	NIH	0.06713	NA	8606507	TRHC-PL-0054-002	Hepatocellular	NA	NA
wTRHC66_2	NA	LPWGS	NA	TRHC-PL-0066-002	NIH	0.08443	NA	9333692	TRHC-PL-0066-002	Hepatocellular	NA	NA
wTRHC68_2	NA	LPWGS	NA	TRHC-PL-0068-002	NIH	0.08185	NA	10472463	TRHC-PL-0068-002	Hepatocellular	NA	NA
wTRHC82_2	NA	LPWGS	NA	TRHC-PL-0082-002	NIH	0	NA	7168935	TRHC-PL-0082-002	Hepatocellular	NA	NA
wTRHC88_2	NA	LPWGS	NA	TRHC-PL-0088-002	NIH	0.04272	NA	8245662	TRHC-PL-0088-002	Hepatocellular	NA	NA
wTRHC101_2	NA	LPWGS	NA	TRHC-PL-0101-002	NIH	0	NA	8984175	TRHC-PL-0101-002	Hepatocellular	NA	NA
wTRHC103_2	NA	LPWGS	NA	TRHC-PL-0103-002	NIH	0.2175	NA	10045305	TRHC-PL-0103-002	Hepatocellular	NA	NA
wTRHC128_2	NA	LPWGS	NA	TRHC-PL-0123-002	NIH	0.3577	NA	10463392	TRHC-PL-0123-002	Hepatocellular	NA	NA
mNIH_AMP_8_2	184042	MeDIP	Diagenode	P/S-PL-0007-001	NIH	0.1601	NA	14518142	P/S-PL-0007-001	NSCLC	Squamous	NA
mAMP11_2	168670	MeDIP	Diagenode	AMP-PL-0011-002	NIH	0.1881	NA	13806064	AMP-PL-0011-002	Colorectal	NA	NA
mAMP13_2	176325	MeDIP	Diagenode	AMP-PL-0013-002	NIH	0.2458	NA	13922184	AMP-PL-0013-002	Colorectal	NA	NA
mAMP16_2	147133	MeDIP	Diagenode	AMP-PL-0016-002	NIH	0.2732	NA	15521478	AMP-PL-0016-002	Colorectal	NA	NA
mAMP20_2	176163	MeDIP	Diagenode	AMP-PL-0020-002	NIH	0.3691	NA	19947147	AMP-PL-0020-002	Colorectal	HER2+	HER2+
mAMP28_2	56442	MeDIP	Diagenode	AMP-PL-0028-002	NIH	0.2263	NA	12507495	AMP-PL-0028-002	Colorectal	NA	NA
mAMP31_2	79436	MeDIP	Diagenode	AMP-PL-0031-002	NIH	0.4251	NA	15096730	AMP-PL-0031-002	Colorectal	NA	NA
mBELI56_2	98317	MeDIP	Diagenode	BELI-PL-0056-002	NIH	0.1408	NA	15951478	BELI-PL-0056-002	Thymic	NA	NA
mBELI64_2	143285	MeDIP	Diagenode	BELI-PL-0064-002	NIH	0.06275	NA	15762359	BELI-PL-0064-002	Thymic	NA	NA
mBELI68_2	155640	MeDIP	Diagenode	BELI-PL-0068-002	NIH	0	NA	16172442	BELI-PL-0068-002	Thymic	NA	NA
mBELI74_2	69778	MeDIP	Diagenode	BELI-PL-0074-002	NIH	0	NA	10009160	BELI-PL-0074-002	Thymic	NA	NA
mBELI82_2	101795	MeDIP	Diagenode	BELI-PL-0082-002	NIH	0.7297	NA	10132369	BELI-PL-0082-002	Thymic	NA	NA
mBELC83_2	97010	MeDIP	Diagenode	BELI-PL-0083-002	NIH	0.1804	NA	18248479	BELI-PL-0083-002	Thymic	NA	NA
mBMS4_2	117976	MeDIP	Diagenode	BMS2-PL-0004-002	NIH	0.3464	NA	11970219	BMS2-PL-0004-002	Renal	Chromophobe	NA
mBMS7_2	62732	MeDIP	Diagenode	BMS2-PL-0007-002	NIH	0	NA	7691003	BMS2-PL-0007-002	Renal	Clear cell	NA
mISIS13_1	187631	MeDIP	Diagenode	ISIS-PL-0013-001	NIH	0	NA	18300914	ISIS-PL-0013-001	Colorectal	NA	NA
mISIS21_2	123060	MeDIP	Diagenode	ISIS-PL-0021-001	NIH	0.2306	NA	12430931	ISIS-PL-0021-001	Colorectal	NA	NA
mISIS32_1	139840	MeDIP	Diagenode	ISIS-PL-0032-001	NIH	0.8113	NA	15259521	ISIS-PL-0032-001	Colorectal	NA	NA
mISIS90_1	129563	MeDIP	Diagenode	ISIS-PL-0090-001	NIH	0.259	NA	15303257	ISIS-PL-0090-001	Colorectal	NA	NA
mISIS109_1	255537	MeDIP	Diagenode	ISIS-PL-0109-001	NIH	0.06537	NA	26768144	ISIS-PL-0109-001	Colorectal	NA	NA
mMGI940_2	115433	MeDIP	Diagenode	MGI-PL-00940-002	NIH	0	NA	11813506	MGI-PL-00940-002	Ovarian	NA	NA
mMGI933_1	69213	MeDIP	Diagenode	MGI-PL-0933-001	NIH	0.04393	NA	10104654	MGI-PL-0933-001	Ovarian	NA	NA
mMGI938_1	153499	MeDIP	Diagenode	MGI-PL-0938-001	NIH	0	NA	14944626	MGI-PL-0938-001	Ovarian	NA	NA
mMGI942_1	142135	MeDIP	Diagenode	MGI-PL-0942-001	NIH	0	NA	20571884	MGI-PL-0942-001	Ovarian	NA	NA
mNEmlf015	149819	MeDIP	Diagenode	P/S-PL-0036-002	NIH	0.06489	NA	8307861	P/S-PL-0036-002	NSCLC	Squamous	NA
mNEmlf020	166718	MeDIP	Diagenode	TRC-PL-0004-002	NIH	0.1592	NA	12126989	TRC-PL-0004-002	Prostate	PRAD	NA
mNEmlf021	194808	MeDIP	Diagenode	TRHC-PL-0007-002	NIH	0	NA	15374607	TRHC-PL-0007-002	Hepatocellular	NA	NA
mNIH_PS_7_1	229831	MeDIP	Diagenode	AMP-PL-0008-002	NIH	0.4345	NA	15367268	AMP-PL-0008-002	Colorectal	NA	NA
mPS12_2	129104	MeDIP	Diagenode	P/S-PL-0123-002	NIH	0.02516	NA	13163088	P/S-PL-0123-002	NSCLC	Adenocarcinoma	NA
mNIH_PS_36_2	177246	MeDIP	Diagenode	NEPCmlf015	NIH	0.29	NA	12514413	NEPCmlf015	NEPC	NEPC	NA
mmPS55_2	127298	MeDIP	Diagenode	P/S-PL-0055-002	NIH	0.2981	NA	15840582	P/S-PL-0055-002	NSCLC	Adenocarcinoma	NA
mPS75_2	156361	MeDIP	Diagenode	P/S-PL-0075-002	NIH	0.189	NA	18347691	P/S-PL-0075-002	NSCLC	Squamous	NA
mPS96_2	66520	MeDIP	Diagenode	P/S-PL-0096-002	NIH	0	NA	12598309	P/S-PL-0096-002	NSCLC	Adenocarcinoma	NA
mPS122_2	199615	MeDIP	Diagenode	P/S-PL-0122-002	NIH	0	NA	18930106	P/S-PL-0122-002	NSCLC	Adenocarcinoma	NA
mPS154_2	144762	MeDIP	Diagenode	P/S-PL-0154-001	NIH	0.03078	NA	11786281	P/S-PL-0154-001	NSCLC	Adenocarcinoma	NA
mPS173_2	166710	MeDIP	Diagenode	P/S-PL-0173-002	NIH	0	NA	17199332	P/S-PL-0173-002	NSCLC	Mixed - squamous and adenocarcinoma	NA
mPS197_2	109505	MeDIP	Diagenode	P/S-PL-0197-002	NIH	0.0275	NA	11253160	P/S-PL-0197-002	NSCLC	NA	NA
mPS219_2	74737	MeDIP	Diagenode	P/S-PL-0219-002	NIH	0.1553	NA	11138669	P/S-PL-0219-002	NSCLC	Adenocarcinoma	NA
mPS245_2	175214	MeDIP	Diagenode	P/S-PL-0245-002	NIH	0	NA	21891461	P/S-PL-0245-002	NSCLC	Adenocarcinoma	NA
mPS248_2	60	MeDIP	Diagenode	P/S-PL-0096-002	NIH	0	NA	224458	P/S-PL-0096-002	NSCLC	Adenocarcinoma	NA
mPCmlf049	224028	MeDIP	Diagenode	BELI-PL-0042-002	NIH	0	NA	15620470	BELI-PL-0042-002	Thymic	NA	NA
mPCmlf074	164041	MeDIP	Diagenode	BELI-PL-0046-001	NIH	0.08014	NA	11971735	BELI-PL-0046-001	Thymic	NA	NA
mPCmlf080	187936	MeDIP	Diagenode	AMP-PL-0007-002	NIH	0.2696	NA	15318732	AMP-PL-0007-002	Colorectal	NA	NA
mSMAC5_2	134293	MeDIP	Diagenode	SMAC-PL-0005-002	NIH	0.07414	NA	15190476	SMAC-PL-0005-002	Ovarian	NA	NA
mSMAC11_2	134402	MeDIP	Diagenode	SMAC-PL-0011-002	NIH	0.08614	NA	12820938	SMAC-PL-0011-002	Ovarian	NA	NA
mSMAC23_2	165826	MeDIP	Diagenode	SMAC-PL-0023-002	NIH	0.04541	NA	14130665	SMAC-PL-0023-002	Ovarian	NA	NA
mSMAC16_2	168396	MeDIP	Diagenode	SMAC-PL-0026-002	NIH	0.07184	NA	13171141	SMAC-PL-0026-002	Ovarian	NA	NA
mNIH_TRC_4_2	125503	MeDIP	Diagenode	NEPCmlf020	NIH	0	NA	8584176	NEPCmlf020	Prostate	PRAD	NA
mNIH_TRC_7_1	189278	MeDIP	Diagenode	TRHC-PL-0014-002	NIH	0.1464	NA	13486168	TRHC-PL-0014-002	Hepatocellular	NA	NA
mTRC11_1	75003	MeDIP	Diagenode	TRC-PL-0011-001	NIH	NA	NA	11559769	TRC-PL-0011-001	Prostate	PRAD	NA
mTRC23_1	280539	MeDIP	Diagenode	TRC-PL-0023-001	NIH	0.3329	NA	29085669	TRC-PL-0023-001	Prostate	PRAD	NA
mTRC25_1	65919	MeDIP	Diagenode	TRC-PL-0025-001	NIH	0.02379	NA	10344645	TRC-PL-0025-001	Prostate	PRAD	NA
mTRC30_1	55340	MeDIP	Diagenode	TRC-PL-0030-001	NIH	0	NA	9416570	TRC-PL-0030-001	Prostate	PRAD	NA
mTRC40_1	150017	MeDIP	Diagenode	TRC-PL-0040-001	NIH	0.07921	NA	23459922	TRC-PL-0040-001	Prostate	PRAD	NA
mTRC42_1	261033	MeDIP	Diagenode	TRC-PL-0042-001	NIH	0.3015	NA	23204161	TRC-PL-0042-001	Prostate	PRAD	NA
mTRC53_1	159778	MeDIP	Diagenode	TRC-PL-0053-001	NIH	0.08374	NA	11338843	TRC-PL-0053-001	Prostate	PRAD	NA
mTRC61_2	67418	MeDIP	Diagenode	TRC-PL-0061-002	NIH	0.08172	NA	10658622	TRC-PL-0061-002	Prostate	PRAD	NA
mTRC67_2	167325	MeDIP	Diagenode	TRC-PL-0067-001	NIH	0.07811	NA	17433662	TRC-PL-0067-001	Prostate	PRAD	NA
mTRC78_1	71890	MeDIP	Diagenode	TRC-PL-0078-001	NIH	0.2367	NA	14354303	TRC-PL-0078-001	Prostate	PRAD	NA
mTRC84_2	41907	MeDIP	Diagenode	TRC-PL-0084-001	NIH	0.03826	NA	9811576	TRC-PL-0084-001	Prostate	PRAD	NA
mNIH_TRHC_7_2	112721	MeDIP	Diagenode	NEPCmlf021	NIH	0	NA	7320833	NEPCmlf021	Prostate	PRAD	NA
mNIH_TRHC_14_2	111944	MeDIP	Diagenode	TRC-PL-0007-001	NIH	0	NA	7163492	TRC-PL-0007-001	Hepatocellular	NA	NA
mTRHC25_2	107714	MeDIP	Diagenode	TRHC-PL-0025-002	NIH	0	NA	12825120	TRHC-PL-0025-002	Hepatocellular	NA	NA
mTRHC33_2	129571	MeDIP	Diagenode	TRHC-PL-0033-002	NIH	0	NA	15530448	TRHC-PL-0033-002	Hepatocellular	NA	NA
mTRHC47_1	137497	MeDIP	Diagenode	TRHC-PL-0047-001	NIH	0	NA	13727023	TRHC-PL-0047-001	Hepatocellular	NA	NA
mTRHC54_2	146867	MeDIP	Diagenode	TRHC-PL-0054-002	NIH	0.06713	NA	13283013	TRHC-PL-0054-002	Hepatocellular	NA	NA
mTRHC66_2	148026	MeDIP	Diagenode	TRHC-PL-0066-002	NIH	0.08443	NA	18259500	TRHC-PL-0066-002	Hepatocellular	NA	NA
mTRHC68_2	187059	MeDIP	Diagenode	TRHC-PL-0068-002	NIH	0.08185	NA	18014970	TRHC-PL-0068-002	Hepatocellular	NA	NA
mTRHC82_2	58688	MeDIP	Diagenode	TRHC-PL-0082-002	NIH	0	NA	8696606	TRHC-PL-0082-002	Hepatocellular	NA	NA
mTRHC88_2	83472	MeDIP	Diagenode	TRHC-PL-0088-002	NIH	0.04272	NA	9488088	TRHC-PL-0088-002	Hepatocellular	NA	NA
mTRHC101_2	138229	MeDIP	Diagenode	TRHC-PL-0101-002	NIH	0	NA	15472063	TRHC-PL-0101-002	Hepatocellular	NA	NA
mTRHC103_2	107157	MeDIP	Diagenode	TRHC-PL-0103-002	NIH	0.2175	NA	14850001	TRHC-PL-0103-002	Hepatocellular	NA	NA
mTRHC128_2	192497	MeDIP	Diagenode	TRHC-PL-0123-002	NIH	0.3577	NA	22810368	TRHC-PL-0123-002	Hepatocellular	NA	NA
K4_4666	18831	H3K4me3	Thermo Fisher	Oser_mlfLC_4666	DFCI	NA	41.585	6320081	Oser_mlfLC_4666	NSCLC	Adenocarcinoma	NA
K4_5912	10579	H3K4me3	Thermo Fisher	Oser_mlfLC_5912	DFCI	NA	22.5646	2208112	Oser_mlfLC_5912	NSCLC	Adenocarcinoma	NA
K4_5915	15638	H3K4me3	Thermo Fisher	Oser_mlfLC_5915	DFCI	NA	26.7267	5011834	Oser_mlfLC_5915	NSCLC	Adenocarcinoma	NA
GL09789K27R1	1410	H3K27ac	Abcam	GL09789	DFCI	0.02313	63.1425	1040512	GL09789	Glioma	NA	NA
GL09828K27R1	4224	H3K27ac	Abcam	GL09828	DFCI	0.02459	19.6586	4132876	GL09828	Glioma	NA	NA
GL09923K27R1	447	H3K27ac	Abcam	GL09923	DFCI	0.02822	2.90346	4841284	GL09923	Glioma	NA	NA
GL10025K27R1	34242	H3K27ac	Abcam	GL10025	DFCI	0.02878	89.683	13258835	GL10025	Glioma	NA	NA
GL10040K27R1	9727	H3K27ac	Abcam	GL10040	DFCI	0.05124	17.1169	6328418	GL10040	Glioma	NA	NA
GL10077K27R1	4043	H3K27ac	Abcam	GL10077	DFCI	0.02541	12.1883	4772929	GL10077	Glioma	NA	NA
GL10083K27R1	15365	H3K27ac	Abcam	GL10083	DFCI	0.02726	26.7182	6850485	GL10083	Glioma	NA	NA
GL10192K27R1	30343	H3K27ac	Abcam	GL10192	DFCI	0.038	75.064	15222140	GL10192	Glioma	NA	NA
GL10194K27R1	10271	H3K27ac	Abcam	GL10194	DFCI	0	21.1419	7784819	GL10194	Glioma	NA	NA
GL10261K27R1	10174	H3K27ac	Abcam	GL10261	DFCI	0	15.667	6328257	GL10261	Glioma	NA	NA
GL09789K4R2	8967	H3K4me3	Thermo Fisher	GL09789	DFCI	0.02313	23.5469	1768995	GL09789	Glioma	NA	NA
rGL09828K4R2	5886	H3K4me3	Thermo Fisher	GL09828	DFCI	0.02459	11.7236	1257398	GL09828	Glioma	NA	NA
GL09828K4R2	8065	H3K4me3	Thermo Fisher	GL09828	DFCI	0.02459	9.70876	3682694	GL09828	Glioma	NA	NA
GL09923K4R2	464	H3K4me3	Thermo Fisher	GL09923	DFCI	0.02822	2.11897	3513651	GL09923	Glioma	NA	NA
GL10025K4R2	18951	H3K4me3	Thermo Fisher	GL10025	DFCI	0.02878	40.5819	8578675	GL10025	Glioma	NA	NA
GL10040K4R2	13940	H3K4me3	Thermo Fisher	GL10040	DFCI	0.05124	14.2458	6635696	GL10040	Glioma	NA	NA
GL10077K4R2	420	H3K4me3	Thermo Fisher	GL10077	DFCI	0.02541	5.77203	2160403	GL10077	Glioma	NA	NA
GL10192K4R2	24084	H3K4me3	Thermo Fisher	GL10192	DFCI	0.038	45.556	9701877	GL10192	Glioma	NA	NA
rGL10261K4R2	6274	H3K4me3	Thermo Fisher	GL10261	DFCI	0	8.65834	1096317	GL10261	Glioma	NA	NA
GL10261K4R2	3363	H3K4me3	Thermo Fisher	GL10261	DFCI	0	8.16344	2637149	GL10261	Glioma	NA	NA
LNEPC8b	NA	LPWGS	NA	GL09789	DFCI	0.02313	NA	7666959	GL09789	Glioma	NA	NA
LJH7	NA	LPWGS	NA	GL09828	DFCI	0.02459	NA	6935272	GL09828	Glioma	NA	NA
LJH5	NA	LPWGS	NA	GL09923	DFCI	0.02822	NA	7519009	GL09923	Glioma	NA	NA
LJH3	NA	LPWGS	NA	GL10025	DFCI	0.02878	NA	10251291	GL10025	Glioma	NA	NA
LJH4	NA	LPWGS	NA	GL10040	DFCI	0.05124	NA	10176751	GL10040	Glioma	NA	NA
LNEPC9b	NA	LPWGS	NA	GL10077	DFCI	0.02541	NA	12267322	GL10077	Glioma	NA	NA
LNEPC10a	NA	LPWGS	NA	GL10083	DFCI	0.02726	NA	10719833	GL10083	Glioma	NA	NA
LJH1	NA	LPWGS	NA	GL10192	DFCI	0.038	NA	10570646	GL10192	Glioma	NA	NA
LJH2	NA	LPWGS	NA	GL10194	DFCI	0	NA	11311927	GL10194	Glioma	NA	NA
LNEPC3a	NA	LPWGS	NA	GL10261	DFCI	0	NA	10264949	GL10261	Glioma	NA	NA
MJH2	141791	MeDIP	Diagenode	GL10194	DFCI	0	NA	9054363	GL10194	Glioma	NA	NA
MJH1	173023	MeDIP	Diagenode	GL10192	DFCI	0.038	NA	16126326	GL10192	Glioma	NA	NA
MJH4	49525	MeDIP	Diagenode	GL10040	DFCI	0.05124	NA	6392175	GL10040	Glioma	NA	NA
MJH3	130458	MeDIP	Diagenode	GL10025	DFCI	0.02878	NA	11338309	GL10025	Glioma	NA	NA
MJH5	30055	MeDIP	Diagenode	GL09923	DFCI	0.02822	NA	3857868	GL09923	Glioma	NA	NA
MJH6	55571	MeDIP	Diagenode	GL10261	DFCI	0	NA	6370348	GL10261	Glioma	NA	NA
MJH7	12015	MeDIP	Diagenode	GL09828	DFCI	0.02459	NA	2525274	GL09828	Glioma	NA	NA
MJH8	56774	MeDIP	Diagenode	GL10083	DFCI	0.02726	NA	6829647	GL10083	Glioma	NA	NA
MJH10	31833	MeDIP	Diagenode	GL09789	DFCI	0.02313	NA	4889327	GL09789	Glioma	NA	NA
MJH9	49083	MeDIP	Diagenode	GL10077	DFCI	0.02541	NA	6533093	GL10077	Glioma	NA	NA
K27EZJFG_2	1741	H3K27ac	Abcam	SM-EZJF6	DFCI	0.1321	17.9954	4325459	SM-EZJF6	Breast	ER-,HER2+	HER2+
K27EZJFG_1	1658	H3K27ac	Abcam	SM-EZJF6	DFCI	0.1321	17.1762	4760799	SM-EZJF6	Breast	ER-,HER2+	HER2+
k27_GFBVK	12198	H3K27ac	Abcam	SM-GFBVK	DFCI	NA	77.9353	2929216	SM-GFBVK	Breast	ER+,HER2+	HER2+
k27_H5JLI	10634	H3K27ac	Abcam	SM-H5JLI	DFCI	NA	98.735	2019723	SM-H5JLI	Breast	ER-,HER2-	HER2-
K27H5UBF_2	25775	H3K27ac	Abcam	SM-H5UBF	DFCI	0.3071	26.2828	21095398	SM-H5UBF	Breast	ER+,HER2+	HER2+
K27H5UBF_1	26212	H3K27ac	Abcam	SM-H5UBF	DFCI	0.3071	27.9734	21907441	SM-H5UBF	Breast	ER+,HER2+	HER2+
k27_HIRFD	6396	H3K27ac	Abcam	SM-HIRFD	DFCI	NA	29.7138	4729244	SM-HIRFD	Breast	ER+,HER2-	HER2-
K27HU30E_2	961	H3K27ac	Abcam	SM-HU3OE	DFCI	0.03042	20.1833	2619262	SM-HU3OE	Breast	ER+,HER2+	HER2+
K27HU30E_1	1289	H3K27ac	Abcam	SM-HU3OE	DFCI	0.03042	23.505	2647425	SM-HU3OE	Breast	ER+,HER2+	HER2+
K27IGFSE_2	6345	H3K27ac	Abcam	SM-IGFSE	DFCI	0.1313	59.2311	2144277	SM-IGFSE	Breast	ER-,HER2+	HER2+
K27IGFSE_1	4449	H3K27ac	Abcam	SM-IGFSE	DFCI	0.1313	54.7177	2744632	SM-IGFSE	Breast	ER-,HER2+	HER2+
K27IGFSE_3	4164	H3K27ac	Abcam	SM-IGFSE	DFCI	0.1313	28.4126	6027886	SM-IGFSE	Breast	ER-,HER2+	HER2+
k27_JR6BR	3442	H3K27ac	Abcam	SM-JR6BR	DFCI	NA	28.4623	1387247	SM-JR6BR	Breast	ER-,HER2-	HER2-
k27_KN7SQ	6497	H3K27ac	Abcam	SM-KN7SQ	DFCI	NA	38.8577	541236	SM-KN7SQ	Breast	ER+,HER2-	HER2-
k27_KOL1X	16417	H3K27ac	Abcam	SM-KOL1X	DFCI	NA	50.7344	12249631	SM-KOL1X	Breast	ER+,HER2-	HER2-
k27_KVFUI	3091	H3K27ac	Abcam	SM-KVFUI	DFCI	NA	77.4859	786223	SM-KVFUI	Breast	ER+,HER2-	HER2-
k27_L3V83	2809	H3K27ac	Abcam	SM-L3V83	DFCI	NA	14.1989	2702416	SM-L3V83	Breast	ER+,HER2-	HER2-
K27L8WWS_2	16822	H3K27ac	Abcam	SM-L8WWS	DFCI	0.03957	46.2015	8764142	SM-L8WWS	Breast	ER+,HER2+	HER2+
K27L8WWS_1	24298	H3K27ac	Abcam	SM-L8WWS	DFCI	0.03957	58.2262	11793462	SM-L8WWS	Breast	ER+,HER2+	HER2+
K27L8WWS_3	19639	H3K27ac	Abcam	SM-L8WWS	DFCI	0.03957	26.8932	17230855	SM-L8WWS	Breast	ER+,HER2+	HER2+
k27_LWZIR	7936	H3K27ac	Abcam	SM-LWZIR	DFCI	NA	72.7739	402919	SM-LWZIR	Breast	ER+,HER2-	HER2-
K27LXE8W_1	16922	H3K27ac	Abcam	SM-LXE8W	DFCI	0.09888	55.2492	8496240	SM-LXE8W	Breast	ER-,HER2+	HER2+
K27LXE8W_2	16326	H3K27ac	Abcam	SM-LXE8W	DFCI	0.09888	41.9676	9338024	SM-LXE8W	Breast	ER-,HER2+	HER2+
K27LXE8W_3	10383	H3K27ac	Abcam	SM-LXE8W	DFCI	0.09888	24.3344	13179619	SM-LXE8W	Breast	ER-,HER2+	HER2+
k27_LYCQK	19860	H3K27ac	Abcam	SM-LYCQK	DFCI	NA	35.5649	15615195	SM-LYCQK	Breast	ER-,HER2+	HER2+
k27_MMYE1	7321	H3K27ac	Abcam	SM-MMYE1	DFCI	NA	40.4764	4789524	SM-MMYE1	Breast	ER+,HER2-	HER2-
K4EZJFG_TF	9094	H3K4me3	Thermo Fisher	SM-EZJF6	DFCI	0.1321	11.8791	2926272	SM-EZJF6	Breast	ER-,HER2+	HER2+
k4_GFBVK	13086	H3K4me3	Thermo Fisher	SM-GFBVK	DFCI	NA	27.7459	1109563	SM-GFBVK	Breast	ER+,HER2+	HER2+
k4_H5JLI	11112	H3K4me3	Thermo Fisher	SM-H5JLI	DFCI	NA	54.2933	934703	SM-H5JLI	Breast	ER-,HER2-	HER2-
K4H5UBF_TF	20442	H3K4me3	Thermo Fisher	SM-H5UBF	DFCI	0.3071	13.9433	20343835	SM-H5UBF	Breast	ER+,HER2+	HER2+
k4_HIRFD	5278	H3K4me3	Thermo Fisher	SM-HIRFD	DFCI	NA	18.6329	1041914	SM-HIRFD	Breast	ER+,HER2-	HER2-
K4HU30E_TF	7066	H3K4me3	Thermo Fisher	SM-HU3OE	DFCI	0.03042	26.09	1101591	SM-HU3OE	Breast	ER+,HER2+	HER2+
K4IGFSE_TF	11555	H3K4me3	Thermo Fisher	SM-IGFSE	DFCI	0.1313	69.9165	600667	SM-IGFSE	Breast	ER-,HER2+	HER2+
k4_JR6BR	6299	H3K4me3	Thermo Fisher	SM-JR6BR	DFCI	NA	22.0027	1190603	SM-JR6BR	Breast	ER-,HER2-	HER2-
k4_KN7SQ	5390	H3K4me3	Thermo Fisher	SM-KN7SQ	DFCI	NA	50.4473	352008	SM-KN7SQ	Breast	ER+,HER2-	HER2-
k4_KOL1X	16746	H3K4me3	Thermo Fisher	SM-KOL1X	DFCI	NA	33.0364	10668803	SM-KOL1X	Breast	ER+,HER2-	HER2-
k4_KVFUI	11012	H3K4me3	Thermo Fisher	SM-KVFUI	DFCI	NA	96.5885	414951	SM-KVFUI	Breast	ER+,HER2-	HER2-
k4_L3V83	8094	H3K4me3	Thermo Fisher	SM-L3V83	DFCI	NA	19.7073	1537072	SM-L3V83	Breast	ER+,HER2-	HER2-
K4L8WWS_TF	19326	H3K4me3	Thermo Fisher	SM-L8WWS	DFCI	0.03957	105.681	3511294	SM-L8WWS	Breast	ER+,HER2+	HER2+
k4_LWZIR	9658	H3K4me3	Thermo Fisher	SM-LWZIR	DFCI	NA	49.1476	321780	SM-LWZIR	Breast	ER+,HER2-	HER2-
K4LXE8W_TF	15965	H3K4me3	Thermo Fisher	SM-LXE8W	DFCI	0.09888	49.476	3009586	SM-LXE8W	Breast	ER-,HER2+	HER2+
k4_LYCQK	14203	H3K4me3	Thermo Fisher	SM-LYCQK	DFCI	NA	45.7564	2441404	SM-LYCQK	Breast	ER-,HER2+	HER2+
k4_MMYE1	14720	H3K4me3	Thermo Fisher	SM-MMYE1	DFCI	NA	33.7725	1875346	SM-MMYE1	Breast	ER+,HER2-	HER2-
wEZJFG_TF	NA	LPWGS	NA	SM-EZJF6	DFCI	0.1321	NA	NA	SM-EZJF6	Breast	ER-,HER2+	HER2+
wH5UBF_TF	NA	LPWGS	NA	SM-H5UBF	DFCI	0.3071	NA	NA	SM-H5UBF	Breast	ER+,HER2+	HER2+
wHU30E_TF	NA	LPWGS	NA	SM-HU3OE	DFCI	0.03042	NA	NA	SM-HU3OE	Breast	ER+,HER2+	HER2+
wIGFSE_TF	NA	LPWGS	NA	SM-IGFSE	DFCI	0.1313	NA	NA	SM-IGFSE	Breast	ER-,HER2+	HER2+
wL8WWS_TF	NA	LPWGS	NA	SM-L8WWS	DFCI	0.03957	NA	NA	SM-L8WWS	Breast	ER+,HER2+	HER2+
wLXE8W_TF	NA	LPWGS	NA	SM-LXE8W	DFCI	0.09888	NA	NA	SM-LXE8W	Breast	ER-,HER2+	HER2+
mEZJFG_TF	217521	MeDIP	Diagenode	SM-EZJF6	DFCI	0.1321	NA	NA	SM-EZJF6	Breast	ER-,HER2+	HER2+
mH5UBF_TF	198690	MeDIP	Diagenode	SM-H5UBF	DFCI	0.3071	NA	NA	SM-H5UBF	Breast	ER+,HER2+	HER2+
mHU30E_TF	82472	MeDIP	Diagenode	SM-HU3OE	DFCI	0.03042	NA	NA	SM-HU3OE	Breast	ER+,HER2+	HER2+
mIGFSE_TF	95578	MeDIP	Diagenode	SM-IGFSE	DFCI	0.1313	NA	NA	SM-IGFSE	Breast	ER-,HER2+	HER2+
mL8WWS_TF	127275	MeDIP	Diagenode	SM-L8WWS	DFCI	0.03957	NA	NA	SM-L8WWS	Breast	ER+,HER2+	HER2+
mLXE8W_TF	127485	MeDIP	Diagenode	SM-LXE8W	DFCI	0.09888	NA	NA	SM-LXE8W	Breast	ER-,HER2+	HER2+
BC729K27R1	72643	H3K27ac	Abcam	BOB33729BCTP	DFCI	0.7844	28.5177	44411119	BOB33729BCTP	Breast	ER+	NA
BC320K27R1	52997	H3K27ac	Abcam	BOB35320BCTP	DFCI	0.5112	57.9055	38730678	BOB35320BCTP	Breast	ER+	NA
BC40033K27R1	19385	H3K27ac	Abcam	BOB40033BCTP	DFCI	0.421	20.6861	16401279	BOB40033BCTP	Breast	ER+	NA
BC40225K27R1	238347	H3K27ac	Abcam	BOB40033BCTP	DFCI	0.3808	3.13013	50596215	BOB40033BCTP	Breast	ER+	NA
BC729K4R1	40001	H3K4me3	Thermo Fisher	BOB33729BCTP	DFCI	0.7844	19.8989	14579165	BOB33729BCTP	Breast	ER+	NA
BC729K4R2	34887	H3K4me3	Thermo Fisher	BOB33729BCTP	DFCI	0.7837	36.1663	12317185	BOB33729BCTP	Breast	ER+	NA
BC320K4R1	40991	H3K4me3	Thermo Fisher	BOB35320BCTP	DFCI	0.5112	45.49	21351848	BOB35320BCTP	Breast	ER+	NA
BC320K4R2	30373	H3K4me3	Thermo Fisher	BOB35320BCTP	DFCI	0.5112	137.345	14961459	BOB35320BCTP	Breast	ER+	NA
BC40033K4R1	20101	H3K4me3	Thermo Fisher	BOB40033BCTP	DFCI	0.421	32.34	7101519	BOB40033BCTP	Breast	ER+	NA
BC40033K4R2	22409	H3K4me3	Thermo Fisher	BOB40033BCTP	DFCI	0.421	36.7902	10394343	BOB40033BCTP	Breast	ER+	NA
BC40225K4R1	22669	H3K4me3	Thermo Fisher	BOB40033BCTP	DFCI	0.3808	30.5043	10749836	BOB40033BCTP	Breast	ER+	NA
BC40225K4R2	25782	H3K4me3	Thermo Fisher	BOB40033BCTP	DFCI	0.3808	37.8321	14586928	BOB40033BCTP	Breast	ER+	NA
LBC729a	NA	LPWGS	NA	BOB33729BCTP	DFCI	0.7844	NA	15195568	BOB33729BCTP	Breast	ER+	NA
LBC729b	NA	LPWGS	NA	BOB33729BCTP	DFCI	0.7837	NA	12145479	BOB33729BCTP	Breast	ER+	NA
LBC320a	NA	LPWGS	NA	BOB35320BCTP	DFCI	0.5112	NA	13924166	BOB35320BCTP	Breast	ER+	NA
LBC033a	NA	LPWGS	NA	BOB40033BCTP	DFCI	0.421	NA	15288731	BOB40033BCTP	Breast	ER+	NA
LBC033b	NA	LPWGS	NA	BOB40033BCTP	DFCI	0.421	NA	15830624	BOB40033BCTP	Breast	ER+	NA
LBC225a	NA	LPWGS	NA	BOB40033BCTP	DFCI	0.3808	NA	11998018	BOB40033BCTP	Breast	ER+	NA
LBC225b	NA	LPWGS	NA	BOB40033BCTP	DFCI	0.3808	NA	12428449	BOB40033BCTP	Breast	ER+	NA
MBC729a	189040	MeDIP	Diagenode	BOB33729BCTP	DFCI	0.7844	NA	16167601	BOB33729BCTP	Breast	ER+	NA
MBC729b	132023	MeDIP	Diagenode	BOB33729BCTP	DFCI	0.7837	NA	9908691	BOB33729BCTP	Breast	ER+	NA
MBC320a	179775	MeDIP	Diagenode	BOB35320BCTP	DFCI	0.5112	NA	14942443	BOB35320BCTP	Breast	ER+	NA
MBC320b	77633	MeDIP	Diagenode	BOT39103BCTP	DFCI	0.5112	NA	10561767	BOT39103BCTP	Breast	ER-,HER2-	HER2-
MBC033a	167463	MeDIP	Diagenode	BOB40033BCTP	DFCI	0.421	NA	13957288	BOB40033BCTP	Breast	ER+	NA
MBC033b	155643	MeDIP	Diagenode	BOB40033BCTP	DFCI	0.421	NA	12981840	BOB40033BCTP	Breast	ER+	NA
MBC225a	162429	MeDIP	Diagenode	BOB40033BCTP	DFCI	0.3808	NA	14398947	BOB40033BCTP	Breast	ER+	NA
MBC225b	162273	MeDIP	Diagenode	BOB40033BCTP	DFCI	0.3808	NA	13636913	BOB40033BCTP	Breast	ER+	NA
BC729PanAR2	3091	PanH3ac	Active Motif	BOB33729BCTP	DFCI	0.7837	3.95619	24742274	BOB33729BCTP	Breast	ER+	NA
BC320PanAR2	29789	PanH3ac	Active Motif	BOB35320BCTP	DFCI	0.5112	21.8426	18910480	BOB35320BCTP	Breast	ER+	NA
BC40033PanAR2	1569	PanH3ac	Active Motif	BOB40033BCTP	DFCI	0.421	24.8167	3730361	BOB40033BCTP	Breast	ER+	NA
BC40225PanAR2	811	PanH3ac	Active Motif	BOB40033BCTP	DFCI	0.3808	12.5636	6352556	BOB40033BCTP	Breast	ER+	NA
BC548K27R1	19038	H3K27ac	Abcam	BOB35548BCTP	DFCI	0.4939	27.0389	10866861	BOB35548BCTP	Breast	ER-,HER2-	HER2-
BC509K27R1	8449	H3K27ac	Abcam	BOB39509BCTP	DFCI	0.3387	18.9682	9902503	BOB39509BCTP	Breast	ER-,HER2-	HER2-
BC40088K27R1	8169	H3K27ac	Abcam	BOB40088BCTP	DFCI	0.04383	7.663	11337327	BOB40088BCTP	Breast	ER-,HER2-	HER2-
BC40541K27R1	17124	H3K27ac	Abcam	BOB40541BCTP	DFCI	0.05022	8.96714	19524395	BOB40541BCTP	Breast	ER-,HER2-	HER2-
BC548K4R1	23813	H3K4me3	Thermo Fisher	BOB35548BCTP	DFCI	0.4939	11.8348	16023520	BOB35548BCTP	Breast	ER-,HER2-	HER2-
BC548K4R2	21137	H3K4me3	Thermo Fisher	BOB35548BCTP	DFCI	0.4939	16.9028	13906472	BOB35548BCTP	Breast	ER-,HER2-	HER2-
BC509K4R1	19666	H3K4me3	Thermo Fisher	BOB39509BCTP	DFCI	0.3387	43.7855	3659690	BOB39509BCTP	Breast	ER-,HER2-	HER2-
BC509K4R2	18851	H3K4me3	Thermo Fisher	BOB39509BCTP	DFCI	0.3387	77.8373	2101691	BOB39509BCTP	Breast	ER-,HER2-	HER2-
BC40088K4R1	15609	H3K4me3	Thermo Fisher	BOB40088BCTP	DFCI	0.04383	18.5626	4833350	BOB40088BCTP	Breast	ER-,HER2-	HER2-
BC40088K4R2	16257	H3K4me3	Thermo Fisher	BOB40088BCTP	DFCI	0.04383	20.1566	4564971	BOB40088BCTP	Breast	ER-,HER2-	HER2-
BC40541K4R1	14329	H3K4me3	Thermo Fisher	BOB40541BCTP	DFCI	0.05022	17.5468	7509478	BOB40541BCTP	Breast	ER-,HER2-	HER2-
BC40541K4R2	17677	H3K4me3	Thermo Fisher	BOB40541BCTP	DFCI	0.05022	19.2457	10355934	BOB40541BCTP	Breast	ER-,HER2-	HER2-
LBC548a	NA	LPWGS	NA	BOB35548BCTP	DFCI	0.4939	NA	13523069	BOB35548BCTP	Breast	ER-,HER2-	HER2-
LBC548b	NA	LPWGS	NA	BOB35548BCTP	DFCI	0.4939	NA	12455019	BOB35548BCTP	Breast	ER-,HER2-	HER2-
LBC509a	NA	LPWGS	NA	BOB39509BCTP	DFCI	0.3387	NA	15446536	BOB39509BCTP	Breast	ER-,HER2-	HER2-
LBC509b	NA	LPWGS	NA	BOB39509BCTP	DFCI	0.3387	NA	10295370	BOB39509BCTP	Breast	ER-,HER2-	HER2-
LBC088a	NA	LPWGS	NA	BOB40088BCTP	DFCI	0.04383	NA	10556077	BOB40088BCTP	Breast	ER-,HER2-	HER2-
LBC088b	NA	LPWGS	NA	BOB40088BCTP	DFCI	0.04383	NA	15887297	BOB40088BCTP	Breast	ER-,HER2-	HER2-
LBC541a	NA	LPWGS	NA	BOB40541BCTP	DFCI	0.05022	NA	10681075	BOB40541BCTP	Breast	ER-,HER2-	HER2-
LBC541b	NA	LPWGS	NA	BOB40541BCTP	DFCI	0.05022	NA	13307505	BOB40541BCTP	Breast	ER-,HER2-	HER2-
LBC103b	NA	LPWGS	NA	BOT39103BCTP	DFCI	0.7803	NA	13735666	BOT39103BCTP	Breast	ER-,HER2-	HER2-
MBC548a	160751	MeDIP	Diagenode	BOB35548BCTP	DFCI	0.4939	NA	16167010	BOB35548BCTP	Breast	ER-,HER2-	HER2-
MBC548b	162156	MeDIP	Diagenode	BOB35548BCTP	DFCI	0.4939	NA	16203775	BOB35548BCTP	Breast	ER-,HER2-	HER2-
MBC287a	132025	MeDIP	Diagenode	BC718	DFCI	0	NA	10610787	BC718	Breast	ER-,HER2-	HER2-
MBC287b	132472	MeDIP	Diagenode	BC718	DFCI	0	NA	10731070	BC718	Breast	ER-,HER2-	HER2-
MBC509a	228842	MeDIP	Diagenode	BOB39509BCTP	DFCI	0.3387	NA	17802691	BOB39509BCTP	Breast	ER-,HER2-	HER2-
MBC509b	101496	MeDIP	Diagenode	BOB39509BCTP	DFCI	0.3387	NA	11708130	BOB39509BCTP	Breast	ER-,HER2-	HER2-
MBC088a	86717	MeDIP	Diagenode	BOB40088BCTP	DFCI	0.04383	NA	8803434	BOB40088BCTP	Breast	ER-,HER2-	HER2-
MBC088b	192327	MeDIP	Diagenode	BOB40088BCTP	DFCI	0.04383	NA	18813695	BOB40088BCTP	Breast	ER-,HER2-	HER2-
MBC541a	215233	MeDIP	Diagenode	BOB40541BCTP	DFCI	0.05022	NA	17356906	BOB40541BCTP	Breast	ER-,HER2-	HER2-
MBC541b	218106	MeDIP	Diagenode	BOB40541BCTP	DFCI	0.05022	NA	15121942	BOB40541BCTP	Breast	ER-,HER2-	HER2-
MBC103a	66222	MeDIP	Diagenode	BOB35320BCTP	DFCI	0.5112	NA	9956624	BOB35320BCTP	Breast	ER-,HER2-	HER2-
MBC103b	152456	MeDIP	Diagenode	BOT39103BCTP	DFCI	0.7803	NA	10388312	BOT39103BCTP	Breast	ER-,HER2-	HER2-
BC548PanAR2	2767	PanH3ac	Active Motif	BOB35548BCTP	DFCI	0.4939	11.1119	5591686	BOB35548BCTP	Breast	ER-,HER2-	HER2-
BC509PanAR2	2117	PanH3ac	Active Motif	BOB39509BCTP	DFCI	0.3387	9.46718	2238805	BOB39509BCTP	Breast	ER-,HER2-	HER2-
BC40088PanAR2	280	PanH3ac	Active Motif	BOB40088BCTP	DFCI	0.04383	10.5537	1448860	BOB40088BCTP	Breast	ER-,HER2-	HER2-
BC40541PanAR2	350	PanH3ac	Active Motif	BOB40541BCTP	DFCI	0.05022	8.69724	4590393	BOB40541BCTP	Breast	ER-,HER2-	HER2-
BC39103PanAR2	5137	PanH3ac	Active Motif	BOT39103BCTP	DFCI	0.7803	14.9299	13493684	BOT39103BCTP	Breast	ER-,HER2-	HER2-

## Sheet: Table S2
Table S2. Top 1,000 positive and negative ctDNA correlated regions (CREs) by significance for each antibody
Chromosome	Start	End	Antibody	ctDNA correlation sign
chr17	70115724	70120684	H3K4me3	positive
chr4	106816075	106818165	H3K4me3	positive
chr8	120219911	120223111	H3K4me3	positive
chr3	124930490	124932183	H3K4me3	positive
chr1	204042220	204044761	H3K4me3	positive
chr2	151341180	151344019	H3K4me3	positive
chr5	34655664	34658260	H3K4me3	positive
chr1	155098507	155103446	H3K4me3	positive
chr19	6463569	6465391	H3K4me3	positive
chr19	45907075	45910610	H3K4me3	positive
chr19	33553159	33556548	H3K4me3	positive
chr6	47275249	47277843	H3K4me3	positive
chr12	58119633	58121809	H3K4me3	positive
chr1	16082772	16086645	H3K4me3	positive
chr11	12398654	12400439	H3K4me3	positive
chr15	71145144	71147040	H3K4me3	positive
chr1	205473406	205476137	H3K4me3	positive
chr12	64237235	64239391	H3K4me3	positive
chr1	33365587	33367871	H3K4me3	positive
chr7	51383048	51385781	H3K4me3	positive
chr2	236402133	236405336	H3K4me3	positive
chr1	201979787	201983633	H3K4me3	positive
chr8	119963322	119964804	H3K4me3	positive
chr1	214723271	214725863	H3K4me3	positive
chr2	47596078	47598960	H3K4me3	positive
chr16	71659850	71661830	H3K4me3	positive
chr2	101434949	101438063	H3K4me3	positive
chr11	1592103	1596111	H3K4me3	positive
chr2	242497543	242500470	H3K4me3	positive
chr2	220306053	220307653	H3K4me3	positive
chr12	106531248	106534460	H3K4me3	positive
chr17	31254458	31256026	H3K4me3	positive
chr17	70585968	70589119	H3K4me3	positive
chr1	17865699	17867865	H3K4me3	positive
chr7	12536632	12537577	H3K4me3	positive
chr14	105329652	105333357	H3K4me3	positive
chr2	74666349	74669556	H3K4me3	positive
chr7	73867461	73869897	H3K4me3	positive
chr1	201366456	201369669	H3K4me3	positive
chr3	192634017	192636273	H3K4me3	positive
chr17	72426232	72430178	H3K4me3	positive
chr17	37729267	37730677	H3K4me3	positive
chr11	66494086	66496670	H3K4me3	positive
chr7	73244779	73247848	H3K4me3	positive
chr15	73976181	73978161	H3K4me3	positive
chr16	3161982	3164160	H3K4me3	positive
chr19	36426332	36428910	H3K4me3	positive
chr1	23543089	23544380	H3K4me3	positive
chr1	220700757	220703489	H3K4me3	positive
chr21	38070501	38074611	H3K4me3	positive
chr18	47719471	47722055	H3K4me3	positive
chr12	56472848	56475819	H3K4me3	positive
chr20	56282384	56286204	H3K4me3	positive
chr16	18994811	18996545	H3K4me3	positive
chr10	79684840	79687212	H3K4me3	positive
chr10	71389502	71391095	H3K4me3	positive
chr11	8891898	8893169	H3K4me3	positive
chr19	50708312	50710863	H3K4me3	positive
chr17	37855717	37857972	H3K4me3	positive
chr2	218842605	218844191	H3K4me3	positive
chr2	14772250	14775907	H3K4me3	positive
chr3	123751282	123753824	H3K4me3	positive
chr6	42108565	42110773	H3K4me3	positive
chr2	165477025	165478645	H3K4me3	positive
chr6	128839743	128842332	H3K4me3	positive
chr11	60691483	60693255	H3K4me3	positive
chr9	132933988	132936359	H3K4me3	positive
chr18	55468170	55471433	H3K4me3	positive
chr2	219865238	219868373	H3K4me3	positive
chr20	55203414	55207083	H3K4me3	positive
chr12	96183016	96185273	H3K4me3	positive
chr7	29602321	29606439	H3K4me3	positive
chr16	31145032	31147111	H3K4me3	positive
chr9	112259451	112262569	H3K4me3	positive
chr7	27274763	27276005	H3K4me3	positive
chr3	184278992	184282325	H3K4me3	positive
chr7	73081593	73083908	H3K4me3	positive
chr5	171880062	171882249	H3K4me3	positive
chr17	48132169	48135195	H3K4me3	positive
chr17	36903036	36907160	H3K4me3	positive
chr16	52578463	52581674	H3K4me3	positive
chr1	68297465	68299541	H3K4me3	positive
chr20	34741922	34743570	H3K4me3	positive
chr7	20369114	20372598	H3K4me3	positive
chr16	10672014	10674979	H3K4me3	positive
chr2	238394817	238397671	H3K4me3	positive
chr5	141254978	141258852	H3K4me3	positive
chr16	31711699	31712778	H3K4me3	positive
chr6	31762084	31764245	H3K4me3	positive
chr22	37913907	37915990	H3K4me3	positive
chr7	55086099	55088964	H3K4me3	positive
chr17	72967126	72969439	H3K4me3	positive
chr1	43585458	43587760	H3K4me3	positive
chr1	156049926	156053583	H3K4me3	positive
chr8	75232330	75234246	H3K4me3	positive
chr19	10735709	10737406	H3K4me3	positive
chr20	1164993	1166597	H3K4me3	positive
chr1	20810118	20813578	H3K4me3	positive
chr17	63553860	63558213	H3K4me3	positive
chr8	110655632	110657873	H3K4me3	positive
chr7	22394959	22397246	H3K4me3	positive
chr1	233749260	233752190	H3K4me3	positive
chr1	10853763	10856681	H3K4me3	positive
chr16	14394350	14398119	H3K4me3	positive
chr17	78008586	78011237	H3K4me3	positive
chr20	39968386	39970634	H3K4me3	positive
chr6	33587831	33590967	H3K4me3	positive
chr12	53295672	53298864	H3K4me3	positive
chr17	46702098	46704334	H3K4me3	positive
chr1	202611220	202613588	H3K4me3	positive
chr1	210405514	210408020	H3K4me3	positive
chr12	120805580	120807870	H3K4me3	positive
chr5	167718283	167720506	H3K4me3	positive
chr7	55000631	55001817	H3K4me3	positive
chr1	166134402	166136934	H3K4me3	positive
chr9	97315422	97318717	H3K4me3	positive
chr3	66022287	66025601	H3K4me3	positive
chr2	220491453	220493530	H3K4me3	positive
chr11	63380482	63382429	H3K4me3	positive
chr19	54675587	54677325	H3K4me3	positive
chr3	161089194	161091082	H3K4me3	positive
chr10	95753209	95755028	H3K4me3	positive
chr1	204119957	204122086	H3K4me3	positive
chr8	146276297	146279064	H3K4me3	positive
chr2	27664818	27666417	H3K4me3	positive
chr15	57668268	57670190	H3K4me3	positive
chr2	235859847	235864199	H3K4me3	positive
chr4	187644154	187648325	H3K4me3	positive
chr19	55995672	55997188	H3K4me3	positive
chr17	37893388	37897372	H3K4me3	positive
chr7	82071402	82074201	H3K4me3	positive
chr12	100377044	100379500	H3K4me3	positive
chr1	201616673	201620334	H3K4me3	positive
chr6	99796100	99798446	H3K4me3	positive
chr11	68079641	68082381	H3K4me3	positive
chr1	201857461	201858690	H3K4me3	positive
chr9	85676328	85678849	H3K4me3	positive
chr9	139938782	139941162	H3K4me3	positive
chr8	61191772	61194536	H3K4me3	positive
chr16	19179167	19181131	H3K4me3	positive
chr17	26731724	26733626	H3K4me3	positive
chr2	236577963	236580712	H3K4me3	positive
chr6	30850723	30854418	H3K4me3	positive
chr19	36498988	36500804	H3K4me3	positive
chr6	138481750	138485479	H3K4me3	positive
chr19	44142951	44144942	H3K4me3	positive
chr3	64430201	64431476	H3K4me3	positive
chr1	26503748	26505179	H3K4me3	positive
chr3	61545878	61549965	H3K4me3	positive
chr16	28302926	28305959	H3K4me3	positive
chr1	55445890	55447987	H3K4me3	positive
chr8	76319078	76321291	H3K4me3	positive
chr1	155051084	155053736	H3K4me3	positive
chr20	34679778	34682301	H3K4me3	positive
chr2	95742078	95743250	H3K4me3	positive
chr11	58873699	58876205	H3K4me3	positive
chr5	141702329	141706043	H3K4me3	positive
chr1	204344845	204347795	H3K4me3	positive
chr16	68678373	68680463	H3K4me3	positive
chr8	144842686	144843825	H3K4me3	positive
chr3	134091589	134094475	H3K4me3	positive
chr14	25517900	25519860	H3K4me3	positive
chr19	10696967	10698391	H3K4me3	positive
chr11	133825054	133827648	H3K4me3	positive
chr2	45036	47337	H3K4me3	positive
chr8	81489886	81491486	H3K4me3	positive
chr1	201082928	201084698	H3K4me3	positive
chr10	128593129	128595300	H3K4me3	positive
chr22	45147854	45150026	H3K4me3	positive
chr3	133747459	133749395	H3K4me3	positive
chr11	14379181	14381118	H3K4me3	positive
chr12	3067408	3070266	H3K4me3	positive
chr11	66137478	66140296	H3K4me3	positive
chr1	38217815	38219910	H3K4me3	positive
chr17	12692626	12694194	H3K4me3	positive
chr2	87034245	87037171	H3K4me3	positive
chr11	11641346	11643656	H3K4me3	positive
chr19	7953022	7954155	H3K4me3	positive
chr1	117452180	117454136	H3K4me3	positive
chr3	193853996	193856298	H3K4me3	positive
chr17	79893886	79895826	H3K4me3	positive
chr7	12609726	12611800	H3K4me3	positive
chr7	89782603	89784584	H3K4me3	positive
chr19	11528308	11530315	H3K4me3	positive
chr17	40201743	40203404	H3K4me3	positive
chr7	29233455	29235643	H3K4me3	positive
chr6	43196049	43197661	H3K4me3	positive
chr2	150186078	150188208	H3K4me3	positive
chr6	54710988	54713206	H3K4me3	positive
chr6	43737429	43743057	H3K4me3	positive
chr12	7071452	7074160	H3K4me3	positive
chr13	98794202	98797221	H3K4me3	positive
chr8	102503663	102507413	H3K4me3	positive
chr7	70158583	70161679	H3K4me3	positive
chr1	85512922	85514750	H3K4me3	positive
chr4	52903648	52905100	H3K4me3	positive
chr1	149763745	149765904	H3K4me3	positive
chr10	733758	735820	H3K4me3	positive
chr2	20422539	20425489	H3K4me3	positive
chr7	100874886	100876406	H3K4me3	positive
chr20	30457073	30459056	H3K4me3	positive
chr6	43043776	43045908	H3K4me3	positive
chr15	52586845	52588391	H3K4me3	positive
chr3	45186286	45188659	H3K4me3	positive
chr6	52528593	52531226	H3K4me3	positive
chr2	19557506	19558884	H3K4me3	positive
chr11	70961416	70964228	H3K4me3	positive
chr20	25564804	25566555	H3K4me3	positive
chr2	97533422	97536520	H3K4me3	positive
chr9	124413434	124415319	H3K4me3	positive
chr17	25679938	25681686	H3K4me3	positive
chr15	44485634	44488054	H3K4me3	positive
chr15	65668778	65670734	H3K4me3	positive
chr20	44034028	44036470	H3K4me3	positive
chr19	45843537	45844968	H3K4me3	positive
chr19	1565871	1568324	H3K4me3	positive
chr6	28248953	28250275	H3K4me3	positive
chr8	144852405	144854745	H3K4me3	positive
chr11	14402341	14403219	H3K4me3	positive
chr12	113572063	113574133	H3K4me3	positive
chr2	26785019	26786351	H3K4me3	positive
chr7	73182045	73185423	H3K4me3	positive
chr10	124220381	124222778	H3K4me3	positive
chr17	43323960	43326376	H3K4me3	positive
chr17	78192965	78195091	H3K4me3	positive
chr1	117207807	117210708	H3K4me3	positive
chr11	705155	707930	H3K4me3	positive
chr2	189156071	189158376	H3K4me3	positive
chr4	114899584	114901364	H3K4me3	positive
chr11	16625429	16627869	H3K4me3	positive
chr8	30241230	30243699	H3K4me3	positive
chr16	3013300	3015392	H3K4me3	positive
chr1	205424291	205426699	H3K4me3	positive
chr19	458843	462729	H3K4me3	positive
chr19	38714334	38715349	H3K4me3	positive
chr19	7938049	7940154	H3K4me3	positive
chr17	43860829	43863093	H3K4me3	positive
chr9	116916057	116919751	H3K4me3	positive
chr2	241374100	241377104	H3K4me3	positive
chr10	104628820	104630164	H3K4me3	positive
chr12	71002190	71004296	H3K4me3	positive
chr6	122930873	122933117	H3K4me3	positive
chr21	42876384	42880766	H3K4me3	positive
chr3	183946887	183949204	H3K4me3	positive
chr14	67877577	67879792	H3K4me3	positive
chr1	43996332	43998734	H3K4me3	positive
chr1	50488586	50490313	H3K4me3	positive
chr12	57997916	57999364	H3K4me3	positive
chr20	30191852	30195007	H3K4me3	positive
chr1	64935372	64938070	H3K4me3	positive
chr14	37130262	37133326	H3K4me3	positive
chr3	33318634	33320204	H3K4me3	positive
chr1	6550125	6551855	H3K4me3	positive
chr22	31089978	31092170	H3K4me3	positive
chr9	133813356	133816037	H3K4me3	positive
chr2	110370613	110373564	H3K4me3	positive
chr5	178322497	178323752	H3K4me3	positive
chr8	81784767	81786986	H3K4me3	positive
chr19	10340658	10342369	H3K4me3	positive
chr14	69950395	69952059	H3K4me3	positive
chr11	45306411	45308289	H3K4me3	positive
chr11	120195671	120197173	H3K4me3	positive
chr19	8590723	8592123	H3K4me3	positive
chr12	133136066	133138619	H3K4me3	positive
chr12	71832884	71835833	H3K4me3	positive
chr17	45927049	45929280	H3K4me3	positive
chr2	73142749	73146395	H3K4me3	positive
chr6	83072940	83075914	H3K4me3	positive
chr3	53527266	53530421	H3K4me3	positive
chr19	56091031	56092815	H3K4me3	positive
chr10	62760534	62761698	H3K4me3	positive
chr11	393538	396229	H3K4me3	positive
chr6	17393416	17395175	H3K4me3	positive
chr10	33622762	33626206	H3K4me3	positive
chr6	33129051	33130100	H3K4me3	positive
chr2	131593964	131596035	H3K4me3	positive
chr1	31711732	31713167	H3K4me3	positive
chr10	61468357	61470162	H3K4me3	positive
chr1	207081888	207083732	H3K4me3	positive
chr4	94749370	94751217	H3K4me3	positive
chr9	124360384	124363117	H3K4me3	positive
chr19	289115	292340	H3K4me3	positive
chr17	7163561	7167116	H3K4me3	positive
chr11	46937983	46941059	H3K4me3	positive
chr5	177539926	177542438	H3K4me3	positive
chr16	68770900	68772819	H3K4me3	positive
chr19	7660308	7662146	H3K4me3	positive
chr1	33167670	33169182	H3K4me3	positive
chr1	201507535	201509893	H3K4me3	positive
chr6	28553905	28555815	H3K4me3	positive
chr7	29845674	29847539	H3K4me3	positive
chr14	55336924	55337944	H3K4me3	positive
chr16	3766553	3768317	H3K4me3	positive
chr7	64699711	64700794	H3K4me3	positive
chr16	23313165	23314587	H3K4me3	positive
chr3	183144935	183146972	H3K4me3	positive
chr12	67461541	67463949	H3K4me3	positive
chr17	77019798	77021955	H3K4me3	positive
chr19	7580407	7582064	H3K4me3	positive
chr17	52977259	52980087	H3K4me3	positive
chr16	2905972	2909291	H3K4me3	positive
chr8	136468792	136471388	H3K4me3	positive
chr9	109622370	109623887	H3K4me3	positive
chr8	144371398	144374611	H3K4me3	positive
chr20	49410837	49412327	H3K4me3	positive
chr6	27144344	27146992	H3K4me3	positive
chr12	49738695	49742393	H3K4me3	positive
chr8	99076371	99077939	H3K4me3	positive
chr19	15310380	15312301	H3K4me3	positive
chr5	35229493	35230912	H3K4me3	positive
chr11	67722175	67723420	H3K4me3	positive
chr8	99956183	99957928	H3K4me3	positive
chr2	86563369	86565915	H3K4me3	positive
chr17	48609778	48612419	H3K4me3	positive
chr1	156030055	156033379	H3K4me3	positive
chr7	54731611	54732799	H3K4me3	positive
chr8	74004656	74006076	H3K4me3	positive
chr3	121740000	121741709	H3K4me3	positive
chr9	37485228	37486967	H3K4me3	positive
chr19	35605385	35608868	H3K4me3	positive
chr5	54521817	54523884	H3K4me3	positive
chr1	42845787	42847739	H3K4me3	positive
chr6	41471429	41473483	H3K4me3	positive
chr17	7283806	7285441	H3K4me3	positive
chr17	37773705	37775199	H3K4me3	positive
chr16	2202817	2207275	H3K4me3	positive
chr1	11750046	11752311	H3K4me3	positive
chr11	76493405	76496124	H3K4me3	positive
chr17	43971013	43973962	H3K4me3	positive
chr1	64239381	64241237	H3K4me3	positive
chr19	42443483	42445454	H3K4me3	positive
chr6	41512862	41516645	H3K4me3	positive
chr12	7022911	7025176	H3K4me3	positive
chr3	118752806	118754099	H3K4me3	positive
chr5	172753437	172757231	H3K4me3	positive
chr10	52498876	52500592	H3K4me3	positive
chr21	45659289	45663177	H3K4me3	positive
chr11	35639414	35642107	H3K4me3	positive
chr17	36828744	36831646	H3K4me3	positive
chr5	139027503	139030768	H3K4me3	positive
chr8	98607047	98608136	H3K4me3	positive
chr19	36035535	36037616	H3K4me3	positive
chr1	202995112	202998162	H3K4me3	positive
chr17	77774304	77775326	H3K4me3	positive
chr19	19738141	19740195	H3K4me3	positive
chr3	62859296	62861891	H3K4me3	positive
chr5	132111840	132113785	H3K4me3	positive
chr20	2187399	2188764	H3K4me3	positive
chr9	98277700	98279698	H3K4me3	positive
chr11	86510922	86512907	H3K4me3	positive
chr19	14358033	14360510	H3K4me3	positive
chr9	116225434	116228001	H3K4me3	positive
chr16	120982	122937	H3K4me3	positive
chr19	14315214	14318655	H3K4me3	positive
chr15	96883483	96884888	H3K4me3	positive
chr1	242107745	242108945	H3K4me3	positive
chr4	169752712	169754757	H3K4me3	positive
chr6	3226355	3230376	H3K4me3	positive
chr17	80654419	80657374	H3K4me3	positive
chr8	95272973	95275038	H3K4me3	positive
chr8	144415878	144417637	H3K4me3	positive
chr8	145132476	145134951	H3K4me3	positive
chr2	130901466	130903052	H3K4me3	positive
chr5	176829671	176832115	H3K4me3	positive
chr6	168841412	168843802	H3K4me3	positive
chr2	158484336	158486400	H3K4me3	positive
chr15	65203435	65204783	H3K4me3	positive
chr7	123671922	123673800	H3K4me3	positive
chr2	120301539	120302784	H3K4me3	positive
chr12	568509	570662	H3K4me3	positive
chr15	71183800	71185718	H3K4me3	positive
chr18	20138836	20140392	H3K4me3	positive
chr19	42816973	42818567	H3K4me3	positive
chr8	63997914	63999553	H3K4me3	positive
chr14	21490871	21494387	H3K4me3	positive
chr4	77609541	77611926	H3K4me3	positive
chr2	73440761	73442210	H3K4me3	positive
chr9	95945986	95949425	H3K4me3	positive
chr6	132128440	132129877	H3K4me3	positive
chr7	148679715	148681432	H3K4me3	positive
chr2	27439961	27441396	H3K4me3	positive
chr2	160918171	160919678	H3K4me3	positive
chr10	44068822	44070633	H3K4me3	positive
chr17	80692736	80695704	H3K4me3	positive
chr1	220863376	220865399	H3K4me3	positive
chr8	128806109	128809328	H3K4me3	positive
chr12	13043576	13048020	H3K4me3	positive
chr2	75146174	75147981	H3K4me3	positive
chr22	46370615	46373821	H3K4me3	positive
chr5	112823072	112824760	H3K4me3	positive
chr7	82790339	82792710	H3K4me3	positive
chr18	48085744	48087795	H3K4me3	positive
chr5	175625808	175627167	H3K4me3	positive
chr1	94145943	94147942	H3K4me3	positive
chr8	128746914	128752495	H3K4me3	positive
chr2	27717388	27718531	H3K4me3	positive
chr9	133319574	133321813	H3K4me3	positive
chr3	191046812	191048929	H3K4me3	positive
chr8	144348674	144350684	H3K4me3	positive
chr8	124551199	124554164	H3K4me3	positive
chr17	39966884	39970127	H3K4me3	positive
chr1	178510845	178512705	H3K4me3	positive
chr5	1008747	1010449	H3K4me3	positive
chr7	98028818	98030825	H3K4me3	positive
chr2	111367479	111368997	H3K4me3	positive
chr20	30448348	30450104	H3K4me3	positive
chr6	46458235	46460175	H3K4me3	positive
chr3	125485129	125486511	H3K4me3	positive
chr1	15479014	15481773	H3K4me3	positive
chr8	104310433	104312356	H3K4me3	positive
chr5	173390082	173391493	H3K4me3	positive
chr5	1003784	1005619	H3K4me3	positive
chr2	45164552	45166569	H3K4me3	positive
chr3	56500739	56502861	H3K4me3	positive
chr5	131562345	131564356	H3K4me3	positive
chr2	216299749	216301857	H3K4me3	positive
chr11	66205393	66206781	H3K4me3	positive
chr1	161358953	161360843	H3K4me3	positive
chr18	33876331	33878780	H3K4me3	positive
chr1	205781030	205783390	H3K4me3	positive
chr14	67999380	68001503	H3K4me3	positive
chr5	146831608	146834190	H3K4me3	positive
chr12	59312916	59314573	H3K4me3	positive
chr1	42382960	42384569	H3K4me3	positive
chr8	95652136	95655704	H3K4me3	positive
chr6	97284424	97286043	H3K4me3	positive
chr10	118607949	118609868	H3K4me3	positive
chr2	118899770	118900922	H3K4me3	positive
chr17	79316407	79320901	H3K4me3	positive
chr1	213123323	213125380	H3K4me3	positive
chr1	53386449	53388023	H3K4me3	positive
chr20	50416262	50419133	H3K4me3	positive
chr18	14131391	14133137	H3K4me3	positive
chr17	40272485	40273830	H3K4me3	positive
chr1	184355106	184357944	H3K4me3	positive
chr7	55321927	55323678	H3K4me3	positive
chr4	77817531	77819780	H3K4me3	positive
chr1	214160663	214163649	H3K4me3	positive
chr14	23449444	23452617	H3K4me3	positive
chr1	216773904	216775179	H3K4me3	positive
chr14	105992413	105995225	H3K4me3	positive
chr15	71406550	71409421	H3K4me3	positive
chr17	61553728	61556373	H3K4me3	positive
chr4	187025569	187027195	H3K4me3	positive
chr17	39991600	39993268	H3K4me3	positive
chr17	76973071	76976501	H3K4me3	positive
chr6	138425847	138429503	H3K4me3	positive
chr6	155316156	155317511	H3K4me3	positive
chr19	19248262	19249589	H3K4me3	positive
chr15	80696011	80697770	H3K4me3	positive
chr11	61354583	61356714	H3K4me3	positive
chr2	228028239	228029939	H3K4me3	positive
chr4	11427783	11431753	H3K4me3	positive
chr7	70060739	70062124	H3K4me3	positive
chr9	140061856	140064641	H3K4me3	positive
chr7	97556894	97558333	H3K4me3	positive
chr3	5024611	5026387	H3K4me3	positive
chr1	156570112	156572020	H3K4me3	positive
chr22	18506167	18508128	H3K4me3	positive
chr1	153598836	153600366	H3K4me3	positive
chr1	1097788	1103408	H3K4me3	positive
chr1	48173764	48176295	H3K4me3	positive
chr14	36002415	36004972	H3K4me3	positive
chr17	80169765	80171669	H3K4me3	positive
chr14	37641005	37642573	H3K4me3	positive
chr11	101917797	101919118	H3K4me3	positive
chr10	73723423	73725816	H3K4me3	positive
chr12	56617803	56619064	H3K4me3	positive
chr17	27070095	27073664	H3K4me3	positive
chr10	103051085	103052967	H3K4me3	positive
chr19	10216639	10218854	H3K4me3	positive
chr9	117266133	117268538	H3K4me3	positive
chr9	71939320	71941489	H3K4me3	positive
chr12	113859652	113861083	H3K4me3	positive
chr7	27187213	27192234	H3K4me3	positive
chr2	45395758	45397497	H3K4me3	positive
chr2	232276481	232277670	H3K4me3	positive
chr17	33468130	33469490	H3K4me3	positive
chr3	149374012	149376951	H3K4me3	positive
chr8	144820972	144823156	H3K4me3	positive
chr12	58025541	58027376	H3K4me3	positive
chr17	37183066	37184003	H3K4me3	positive
chr22	18957345	18959752	H3K4me3	positive
chr8	145148513	145151418	H3K4me3	positive
chr15	40582846	40584039	H3K4me3	positive
chr17	39682465	39684923	H3K4me3	positive
chr17	64960359	64962544	H3K4me3	positive
chr9	130639167	130640678	H3K4me3	positive
chr11	130029284	130031967	H3K4me3	positive
chr17	34058253	34059694	H3K4me3	positive
chr19	42431868	42433462	H3K4me3	positive
chr1	16493554	16494905	H3K4me3	positive
chr3	32021165	32023938	H3K4me3	positive
chr12	77271607	77273468	H3K4me3	positive
chr17	79366199	79368140	H3K4me3	positive
chr12	118404180	118407677	H3K4me3	positive
chr6	107810060	107813304	H3K4me3	positive
chr6	33180847	33181898	H3K4me3	positive
chr3	110789069	110792315	H3K4me3	positive
chr1	46954499	46956524	H3K4me3	positive
chr11	66024424	66026307	H3K4me3	positive
chr19	46031567	46033038	H3K4me3	positive
chr9	139221649	139223661	H3K4me3	positive
chr22	31518538	31520031	H3K4me3	positive
chr11	66789825	66791684	H3K4me3	positive
chr15	96873332	96878225	H3K4me3	positive
chr19	12910859	12913392	H3K4me3	positive
chr17	77816857	77818934	H3K4me3	positive
chr6	27155481	27156826	H3K4me3	positive
chr3	155460692	155463293	H3K4me3	positive
chr2	215548325	215549315	H3K4me3	positive
chr17	48276580	48278902	H3K4me3	positive
chr17	75242309	75243836	H3K4me3	positive
chr8	82192215	82194653	H3K4me3	positive
chr7	45024760	45027222	H3K4me3	positive
chr11	61346395	61349076	H3K4me3	positive
chr1	156782959	156784452	H3K4me3	positive
chr11	16634109	16636228	H3K4me3	positive
chr2	96010824	96013191	H3K4me3	positive
chr12	88972282	88974816	H3K4me3	positive
chr6	53658133	53661411	H3K4me3	positive
chr17	60780880	60783207	H3K4me3	positive
chr3	107645999	107647332	H3K4me3	positive
chr8	54568991	54571099	H3K4me3	positive
chr2	72371572	72373476	H3K4me3	positive
chr16	90084726	90086517	H3K4me3	positive
chr8	94712076	94713687	H3K4me3	positive
chr6	117197660	117198923	H3K4me3	positive
chr15	75639193	75641173	H3K4me3	positive
chr4	152245479	152247199	H3K4me3	positive
chr17	8023425	8027621	H3K4me3	positive
chr1	51810021	51811137	H3K4me3	positive
chr1	161992841	161994353	H3K4me3	positive
chr8	104383197	104385044	H3K4me3	positive
chr1	228133782	228136585	H3K4me3	positive
chr14	64931448	64932949	H3K4me3	positive
chr11	63932135	63934516	H3K4me3	positive
chr15	90197656	90199004	H3K4me3	positive
chr17	77903383	77905327	H3K4me3	positive
chr2	217497716	217501826	H3K4me3	positive
chr22	25348167	25350362	H3K4me3	positive
chr1	233430460	233431900	H3K4me3	positive
chr12	57609462	57613073	H3K4me3	positive
chr17	39888771	39891583	H3K4me3	positive
chr7	5322411	5324677	H3K4me3	positive
chr1	159913899	159916093	H3K4me3	positive
chr16	2076485	2078269	H3K4me3	positive
chr11	368485	370814	H3K4me3	positive
chr2	219133795	219136366	H3K4me3	positive
chr19	3093728	3096503	H3K4me3	positive
chr4	25031377	25033213	H3K4me3	positive
chr10	15411527	15413558	H3K4me3	positive
chr7	73037286	73039273	H3K4me3	positive
chr12	58158445	58160780	H3K4me3	positive
chr3	9745353	9747040	H3K4me3	positive
chr16	67232833	67234930	H3K4me3	positive
chr2	18059185	18061531	H3K4me3	positive
chr9	37650483	37651957	H3K4me3	positive
chr1	156673146	156676816	H3K4me3	positive
chr1	33206263	33209505	H3K4me3	positive
chr17	6458145	6460485	H3K4me3	positive
chr1	31379809	31382280	H3K4me3	positive
chr20	35490125	35493063	H3K4me3	positive
chr3	193921573	193922687	H3K4me3	positive
chr8	103134889	103137077	H3K4me3	positive
chr1	199997555	199999549	H3K4me3	positive
chr5	134368433	134370497	H3K4me3	positive
chr2	238498190	238500647	H3K4me3	positive
chr6	28921106	28922580	H3K4me3	positive
chr21	46359124	46360900	H3K4me3	positive
chr2	23607437	23610261	H3K4me3	positive
chr10	99392417	99393924	H3K4me3	positive
chr17	46679129	46682366	H3K4me3	positive
chr8	70268896	70270124	H3K4me3	positive
chr11	2398131	2401275	H3K4me3	positive
chr1	38258926	38261473	H3K4me3	positive
chr5	783034	786040	H3K4me3	positive
chr1	160174785	160176369	H3K4me3	positive
chr17	73872294	73875542	H3K4me3	positive
chr14	69726135	69728540	H3K4me3	positive
chr6	35181178	35182729	H3K4me3	positive
chr5	107004636	107009488	H3K4me3	positive
chr19	45280564	45282538	H3K4me3	positive
chr11	64610311	64612788	H3K4me3	positive
chr1	95390810	95393482	H3K4me3	positive
chr17	42439866	42442410	H3K4me3	positive
chr2	133426076	133429078	H3K4me3	positive
chr12	57399230	57400557	H3K4me3	positive
chr2	178936619	178938249	H3K4me3	positive
chr4	186455652	186457412	H3K4me3	positive
chr1	47973400	47975000	H3K4me3	positive
chr1	57109977	57112103	H3K4me3	positive
chr17	7619699	7621503	H3K4me3	positive
chr8	119632909	119634948	H3K4me3	positive
chr14	96504903	96507079	H3K4me3	positive
chr18	19748442	19752664	H3K4me3	positive
chr17	40932176	40934824	H3K4me3	positive
chr10	119320	120350	H3K4me3	positive
chr7	124403939	124406530	H3K4me3	positive
chr2	192109764	192111492	H3K4me3	positive
chr9	125108837	125110066	H3K4me3	positive
chr20	37062144	37064120	H3K4me3	positive
chr3	194053897	194054710	H3K4me3	positive
chr7	95704848	95705956	H3K4me3	positive
chr1	149906729	149909355	H3K4me3	positive
chr1	155247022	155248945	H3K4me3	positive
chr1	43750168	43752061	H3K4me3	positive
chr7	25642587	25643547	H3K4me3	positive
chr2	173599921	173601621	H3K4me3	positive
chr4	56501166	56502901	H3K4me3	positive
chr10	46992132	46994204	H3K4me3	positive
chr12	100966612	100968775	H3K4me3	positive
chr12	58003928	58005966	H3K4me3	positive
chr19	8213528	8214914	H3K4me3	positive
chr18	24126385	24130354	H3K4me3	positive
chr2	63276368	63279173	H3K4me3	positive
chr14	30395297	30397485	H3K4me3	positive
chr19	8371214	8374318	H3K4me3	positive
chr4	6270935	6272604	H3K4me3	positive
chr17	77751014	77753347	H3K4me3	positive
chr7	35576731	35577267	H3K4me3	positive
chr11	12695207	12698518	H3K4me3	positive
chr11	93582893	93584174	H3K4me3	positive
chr1	212605631	212607468	H3K4me3	positive
chr1	155111704	155113569	H3K4me3	positive
chr6	116379550	116382222	H3K4me3	positive
chr4	41362047	41364565	H3K4me3	positive
chr12	49181368	49183808	H3K4me3	positive
chr7	89840399	89842031	H3K4me3	positive
chr14	61745288	61748790	H3K4me3	positive
chr20	43538177	43540244	H3K4me3	positive
chr3	184097206	184098855	H3K4me3	positive
chr8	124877405	124878497	H3K4me3	positive
chr2	121492885	121495474	H3K4me3	positive
chr14	37049945	37052113	H3K4me3	positive
chr12	52430326	52432178	H3K4me3	positive
chr2	71126804	71129323	H3K4me3	positive
chr7	94536676	94538409	H3K4me3	positive
chr11	60609112	60611729	H3K4me3	positive
chr1	44434992	44436414	H3K4me3	positive
chr11	65413921	65415516	H3K4me3	positive
chr17	47652764	47654815	H3K4me3	positive
chr1	151512338	151515475	H3K4me3	positive
chr22	38863370	38865405	H3K4me3	positive
chr7	47620454	47622120	H3K4me3	positive
chr3	179370268	179372597	H3K4me3	positive
chr7	33943716	33945813	H3K4me3	positive
chr1	223536351	223538710	H3K4me3	positive
chr8	98880668	98882324	H3K4me3	positive
chr16	19421656	19423472	H3K4me3	positive
chr2	187558341	187560598	H3K4me3	positive
chr7	47293288	47294414	H3K4me3	positive
chr9	136855331	136858868	H3K4me3	positive
chr2	133173302	133176143	H3K4me3	positive
chr1	247169992	247172032	H3K4me3	positive
chr16	2244593	2247222	H3K4me3	positive
chr7	100080524	100082248	H3K4me3	positive
chr7	5632048	5636259	H3K4me3	positive
chr7	30810073	30812092	H3K4me3	positive
chr7	148036164	148037577	H3K4me3	positive
chr8	144489420	144490997	H3K4me3	positive
chr11	47376107	47377467	H3K4me3	positive
chr22	32366041	32367372	H3K4me3	positive
chr2	220549583	220550784	H3K4me3	positive
chr17	48624381	48625232	H3K4me3	positive
chr6	28805354	28807423	H3K4me3	positive
chr2	74775635	74777135	H3K4me3	positive
chr12	54771948	54773552	H3K4me3	positive
chr19	1236671	1238425	H3K4me3	positive
chr2	73510197	73512476	H3K4me3	positive
chr19	45311723	45313861	H3K4me3	positive
chr15	69366203	69367494	H3K4me3	positive
chr19	12948902	12950094	H3K4me3	positive
chr17	28618037	28619592	H3K4me3	positive
chr7	128095266	128098212	H3K4me3	positive
chr11	130318113	130320727	H3K4me3	positive
chr20	62288962	62290938	H3K4me3	positive
chr5	139742734	139743549	H3K4me3	positive
chr11	574478	575909	H3K4me3	positive
chr7	122525337	122527406	H3K4me3	positive
chr1	22467937	22470607	H3K4me3	positive
chr11	19797792	19800112	H3K4me3	positive
chr1	161195559	161197116	H3K4me3	positive
chr16	19893769	19897564	H3K4me3	positive
chr11	16628147	16629559	H3K4me3	positive
chr2	11622297	11624075	H3K4me3	positive
chr1	151964256	151966969	H3K4me3	positive
chr6	160940841	160941964	H3K4me3	positive
chr6	84743012	84744412	H3K4me3	positive
chr1	161057841	161059644	H3K4me3	positive
chr8	126009924	126013517	H3K4me3	positive
chr12	6937202	6938931	H3K4me3	positive
chr2	231728930	231731189	H3K4me3	positive
chr11	61447328	61449219	H3K4me3	positive
chr10	94831536	94835110	H3K4me3	positive
chr3	180396607	180398233	H3K4me3	positive
chr17	74447717	74449661	H3K4me3	positive
chr11	66823357	66825335	H3K4me3	positive
chr12	116354575	116355354	H3K4me3	positive
chr7	107641827	107644199	H3K4me3	positive
chr1	31885568	31887706	H3K4me3	positive
chr19	49660629	49662593	H3K4me3	positive
chr5	176244255	176245519	H3K4me3	positive
chr2	20211806	20213248	H3K4me3	positive
chr13	113621944	113624367	H3K4me3	positive
chr11	86665324	86667809	H3K4me3	positive
chr2	110871550	110873878	H3K4me3	positive
chr6	148662947	148665313	H3K4me3	positive
chr5	38555111	38557868	H3K4me3	positive
chr6	46619679	46621643	H3K4me3	positive
chr2	127976340	127978089	H3K4me3	positive
chr10	61121700	61123088	H3K4me3	positive
chr19	10045914	10047711	H3K4me3	positive
chr1	168104671	168106848	H3K4me3	positive
chr16	19097385	19098851	H3K4me3	positive
chr6	106807896	106809593	H3K4me3	positive
chr3	190580082	190581571	H3K4me3	positive
chr6	7541440	7544646	H3K4me3	positive
chr7	28994918	28998463	H3K4me3	positive
chr7	150671442	150672924	H3K4me3	positive
chr1	27285627	27287984	H3K4me3	positive
chr20	22562449	22566208	H3K4me3	positive
chr19	35999948	36001807	H3K4me3	positive
chr2	74373948	74375909	H3K4me3	positive
chr12	49363622	49365972	H3K4me3	positive
chr8	80894272	80895532	H3K4me3	positive
chr5	139167177	139168146	H3K4me3	positive
chr21	38378225	38380065	H3K4me3	positive
chr8	99952048	99954904	H3K4me3	positive
chr1	201708026	201710046	H3K4me3	positive
chr3	64673052	64674807	H3K4me3	positive
chr6	27218278	27220232	H3K4me3	positive
chr8	101661116	101662202	H3K4me3	positive
chr7	156810752	156812527	H3K4me3	positive
chr22	30792582	30794851	H3K4me3	positive
chr3	79066468	79068849	H3K4me3	positive
chr12	115119903	115122172	H3K4me3	positive
chr14	53416565	53418856	H3K4me3	positive
chr13	113655446	113657025	H3K4me3	positive
chr14	74058121	74059615	H3K4me3	positive
chr14	37116197	37117920	H3K4me3	positive
chr1	933508	937345	H3K4me3	positive
chr6	45982450	45984185	H3K4me3	positive
chr12	39835706	39837738	H3K4me3	positive
chr1	155161500	155165740	H3K4me3	positive
chr16	21311952	21313565	H3K4me3	positive
chr19	10229450	10231214	H3K4me3	positive
chr2	220434478	220436770	H3K4me3	positive
chr3	133613043	133615187	H3K4me3	positive
chr11	57281186	57283589	H3K4me3	positive
chr16	3085761	3087291	H3K4me3	positive
chr1	29562737	29565213	H3K4me3	positive
chr8	96036609	96038627	H3K4me3	positive
chr1	41831798	41832848	H3K4me3	positive
chr12	16757590	16759866	H3K4me3	positive
chr17	43317897	43319778	H3K4me3	positive
chr7	116311601	116314226	H3K4me3	positive
chr17	59488286	59490752	H3K4me3	positive
chr22	34314800	34318953	H3K4me3	positive
chr2	112895364	112898345	H3K4me3	positive
chr10	121819	122768	H3K4me3	positive
chr4	187065237	187066781	H3K4me3	positive
chr6	35463502	35466470	H3K4me3	positive
chr6	35285511	35286871	H3K4me3	positive
chr11	554281	556499	H3K4me3	positive
chr12	57852809	57856559	H3K4me3	positive
chr20	37678262	37679308	H3K4me3	positive
chr19	3721029	3723415	H3K4me3	positive
chr7	24612090	24614506	H3K4me3	positive
chr8	144690813	144692683	H3K4me3	positive
chr17	27506285	27507913	H3K4me3	positive
chr22	30641118	30643510	H3K4me3	positive
chr17	46032371	46035549	H3K4me3	positive
chr12	118572814	118575224	H3K4me3	positive
chr16	3199609	3202846	H3K4me3	positive
chr20	13200774	13203210	H3K4me3	positive
chr6	116936972	116938372	H3K4me3	positive
chr6	19837241	19839884	H3K4me3	positive
chr18	45662101	45663804	H3K4me3	positive
chr1	156541310	156542676	H3K4me3	positive
chr17	44848199	44850104	H3K4me3	positive
chr21	42539031	42541785	H3K4me3	positive
chr19	3028198	3029763	H3K4me3	positive
chr20	48099731	48101504	H3K4me3	positive
chr3	57993798	57996977	H3K4me3	positive
chr2	26726011	26727180	H3K4me3	positive
chr17	44928229	44929954	H3K4me3	positive
chr1	183773959	183775607	H3K4me3	positive
chr17	72977522	72979385	H3K4me3	positive
chr16	28633378	28635462	H3K4me3	positive
chr2	54682362	54685207	H3K4me3	positive
chr2	73402512	73404807	H3K4me3	positive
chr17	73510522	73513890	H3K4me3	positive
chr22	22005608	22007398	H3K4me3	positive
chr10	103542131	103543745	H3K4me3	positive
chr12	58290003	58291052	H3K4me3	positive
chr7	100805965	100808963	H3K4me3	positive
chr1	161067103	161069048	H3K4me3	positive
chr1	23036482	23039549	H3K4me3	positive
chr2	73495423	73497141	H3K4me3	positive
chr17	73716668	73720292	H3K4me3	positive
chr2	73338073	73340846	H3K4me3	positive
chr1	32083054	32084404	H3K4me3	positive
chr6	150246569	150247500	H3K4me3	positive
chr22	51135204	51137088	H3K4me3	positive
chr7	121943650	121947596	H3K4me3	positive
chr10	123871845	123874400	H3K4me3	positive
chr8	143693708	143696517	H3K4me3	positive
chr1	225116963	225118799	H3K4me3	positive
chr20	17511307	17512536	H3K4me3	positive
chr6	39901386	39902706	H3K4me3	positive
chr9	109624551	109627128	H3K4me3	positive
chr14	24768142	24770177	H3K4me3	positive
chr16	3108083	3109824	H3K4me3	positive
chr19	46580078	46581066	H3K4me3	positive
chr11	115372900	115376141	H3K4me3	positive
chr11	68670482	68672643	H3K4me3	positive
chr7	6387491	6389164	H3K4me3	positive
chr5	173399329	173401018	H3K4me3	positive
chr9	133971443	133973509	H3K4me3	positive
chr19	49494826	49498190	H3K4me3	positive
chr6	147827944	147830950	H3K4me3	positive
chr20	43587688	43589363	H3K4me3	positive
chr3	129720775	129722416	H3K4me3	positive
chr6	86159200	86161344	H3K4me3	positive
chr7	73096313	73099047	H3K4me3	positive
chr1	33545947	33548031	H3K4me3	positive
chr14	61187705	61191033	H3K4me3	positive
chr1	220921109	220923267	H3K4me3	positive
chr19	47921545	47922787	H3K4me3	positive
chr17	30592390	30594646	H3K4me3	positive
chr7	27222648	27225966	H3K4me3	positive
chr1	6556829	6558293	H3K4me3	positive
chr1	156560990	156562539	H3K4me3	positive
chr19	15305772	15307224	H3K4me3	positive
chr9	120175089	120177770	H3K4me3	positive
chr14	23305681	23308776	H3K4me3	positive
chr6	30312493	30314182	H3K4me3	positive
chr12	50450450	50452128	H3K4me3	positive
chr4	53616681	53618325	H3K4me3	positive
chr18	21718527	21720195	H3K4me3	positive
chr22	46931424	46935205	H3K4me3	positive
chr7	87563112	87564869	H3K4me3	positive
chr7	27237619	27240478	H3K4me3	positive
chr8	67340462	67342802	H3K4me3	positive
chr7	33147540	33149706	H3K4me3	positive
chr7	95401454	95402973	H3K4me3	positive
chr2	216877011	216878577	H3K4me3	positive
chr15	64443357	64445860	H3K4me3	positive
chr2	155553800	155556219	H3K4me3	positive
chr11	67373619	67375376	H3K4me3	positive
chr14	93213480	93215470	H3K4me3	positive
chr6	105627053	105628443	H3K4me3	positive
chr8	73448511	73451379	H3K4me3	positive
chr15	41219694	41223579	H3K4me3	positive
chr5	139420947	139423276	H3K4me3	positive
chr7	73061256	73063035	H3K4me3	positive
chr12	678402	680583	H3K4me3	positive
chr6	34433029	34434812	H3K4me3	positive
chr3	183977581	183980679	H3K4me3	positive
chr11	45920995	45922704	H3K4me3	positive
chr11	66113818	66115573	H3K4me3	positive
chr16	68563388	68564896	H3K4me3	positive
chr17	42856634	42857159	H3K4me3	positive
chr6	49517331	49519948	H3K4me3	positive
chr3	54154809	54157832	H3K4me3	positive
chr2	127862997	127865838	H3K4me3	positive
chr4	95678493	95680464	H3K4me3	positive
chr1	156338585	156339665	H3K4me3	positive
chr11	4208234	4209209	H3K4me3	positive
chr22	37955948	37958546	H3K4me3	positive
chr12	122687449	122689528	H3K4me3	positive
chr19	13904976	13907674	H3K4me3	positive
chr15	60883045	60885475	H3K4me3	positive
chr17	74021368	74023931	H3K4me3	positive
chr21	48087040	48088414	H3K4me3	positive
chr12	45268583	45271020	H3K4me3	positive
chr9	132459197	132460842	H3K4me3	positive
chr20	49638792	49640401	H3K4me3	positive
chr12	117316328	117319944	H3K4me3	positive
chr1	160039621	160040889	H3K4me3	positive
chr19	49313102	49315639	H3K4me3	positive
chr9	98268064	98271531	H3K4me3	positive
chr20	708328	709606	H3K4me3	positive
chr7	120496559	120498542	H3K4me3	positive
chr18	31801807	31805082	H3K4me3	positive
chr17	38518842	38520200	H3K4me3	positive
chr10	100173986	100175257	H3K4me3	positive
chr20	43373877	43375360	H3K4me3	positive
chr17	72918513	72920890	H3K4me3	positive
chr17	80673847	80675912	H3K4me3	positive
chr1	33358160	33359777	H3K4me3	positive
chr16	75298277	75300518	H3K4me3	positive
chr2	96067347	96069335	H3K4me3	positive
chr8	143807514	143810647	H3K4me3	positive
chr16	67686479	67687987	H3K4me3	positive
chr8	53476687	53478744	H3K4me3	positive
chr10	97415220	97416860	H3K4me3	positive
chr1	23749943	23751937	H3K4me3	positive
chr20	43159896	43161551	H3K4me3	positive
chr9	130698781	130700961	H3K4me3	positive
chr19	10811499	10813068	H3K4me3	positive
chr5	1631924	1634963	H3K4me3	positive
chr15	96868890	96870571	H3K4me3	positive
chr11	47206228	47209092	H3K4me3	positive
chr2	73519882	73521327	H3K4me3	positive
chr16	29909902	29913824	H3K4me3	positive
chr14	100624774	100626693	H3K4me3	positive
chr19	55880167	55881834	H3K4me3	positive
chr9	132513777	132515695	H3K4me3	positive
chr6	44280051	44281312	H3K4me3	positive
chr8	81080877	81084244	H3K4me3	positive
chr5	135527319	135529250	H3K4me3	positive
chr20	52823963	52825835	H3K4me3	positive
chr1	228644507	228647590	H3K4me3	positive
chr7	108094760	108097277	H3K4me3	positive
chr5	132164910	132166918	H3K4me3	positive
chr13	100620268	100623963	H3K4me3	positive
chr2	233791618	233793610	H3K4me3	positive
chr17	38443802	38445533	H3K4me3	positive
chr17	76209979	76212365	H3K4me3	positive
chr7	64407444	64408615	H3K4me3	positive
chr1	245316505	245320493	H3K4me3	positive
chr12	49211557	49213272	H3K4me3	positive
chr5	111753701	111756203	H3K4me3	positive
chr4	115519230	115521463	H3K4me3	positive
chr7	129141556	129143121	H3K4me3	positive
chr7	855129	858050	H3K4me3	positive
chr11	63802738	63804767	H3K4me3	positive
chr19	10511942	10516141	H3K4me3	positive
chr9	139963109	139965765	H3K4me3	positive
chr1	151735217	151736817	H3K4me3	positive
chr2	102002677	102004436	H3K4me3	positive
chr10	8091041	8093054	H3K4me3	positive
chr8	144950587	144953323	H3K4me3	positive
chr6	56707145	56709171	H3K4me3	positive
chr19	55579557	55581530	H3K4me3	positive
chr17	75276642	75279621	H3K4me3	positive
chr1	201978952	201979414	H3K4me3	positive
chr2	223288423	223290966	H3K4me3	positive
chr9	94710792	94713087	H3K4me3	positive
chr1	202183062	202184238	H3K4me3	positive
chr20	61273098	61275661	H3K4me3	positive
chr2	27340578	27342215	H3K4me3	positive
chr5	16934400	16937323	H3K4me3	positive
chr6	41604491	41607602	H3K4me3	positive
chr19	49864350	49867295	H3K4me3	positive
chr1	145514922	145517284	H3K4me3	positive
chr3	50539466	50541487	H3K4me3	positive
chr11	116063405	116064882	H3K4me3	positive
chr12	132316810	132317428	H3K4me3	positive
chr6	14117403	14119395	H3K4me3	positive
chr16	30639512	30640219	H3K4me3	positive
chr15	48009066	48011446	H3K4me3	positive
chr9	130329102	130332368	H3K4me3	positive
chr10	115998629	116000251	H3K4me3	positive
chr7	149156203	149158425	H3K4me3	positive
chr1	11118535	11121532	H3K4me3	positive
chr2	219823739	219827960	H3K4me3	positive
chr11	43963407	43966407	H3K4me3	positive
chr5	14869895	14872979	H3K4me3	positive
chr14	101052630	101054275	H3K4me3	positive
chr2	237074872	237077681	H3K4me3	positive
chr1	166943579	166945443	H3K4me3	positive
chr8	102092657	102094083	H3K4me3	positive
chr14	61787770	61790160	H3K4me3	positive
chr1	36038409	36040090	H3K4me3	positive
chr18	18821327	18823647	H3K4me3	positive
chr6	136869817	136872417	H3K4me3	positive
chr7	45959078	45961477	H3K4me3	positive
chr19	34396073	34398105	H3K4me3	positive
chr16	4985442	4987647	H3K4me3	positive
chr1	204461589	204464486	H3K4me3	positive
chr15	59729397	59731458	H3K4me3	positive
chr8	26370330	26372850	H3K4me3	positive
chr9	103790206	103792292	H3K4me3	positive
chr11	85520671	85522707	H3K4me3	positive
chr17	45055302	45057135	H3K4me3	positive
chr14	100067736	100072062	H3K4me3	positive
chr17	37782594	37785053	H3K4me3	positive
chr7	100797429	100798952	H3K4me3	positive
chr22	45097672	45099813	H3K4me3	positive
chr20	18036173	18040160	H3K4me3	positive
chr21	33244567	33247571	H3K4me3	positive
chr1	201435875	201438738	H3K4me3	positive
chr2	200320538	200321297	H3K4me3	positive
chr2	25264115	25267022	H3K4me3	positive
chr2	36581948	36585214	H3K4me3	positive
chr7	102104476	102106487	H3K4me3	positive
chr8	95003160	95004479	H3K4me3	positive
chr3	184286143	184288003	H3K4me3	positive
chr6	27485998	27487575	H3K4me3	positive
chr12	54366425	54369524	H3K4me3	positive
chr8	123256371	123257795	H3K4me3	positive
chr22	29058811	29059879	H3K4me3	positive
chr7	141250402	141252074	H3K4me3	positive
chr19	40335361	40337652	H3K4me3	positive
chr11	566629	569681	H3K4me3	positive
chr2	72375528	72377412	H3K4me3	positive
chr16	30032042	30033780	H3K4me3	positive
chr17	2698488	2701329	H3K4me3	negative
chr5	86563093	86565164	H3K4me3	negative
chr11	2321371	2324760	H3K4me3	negative
chr1	28500323	28503432	H3K4me3	negative
chr3	47029110	47031452	H3K4me3	negative
chr7	45066269	45069110	H3K4me3	negative
chr22	32869745	32872499	H3K4me3	negative
chr15	81589129	81592799	H3K4me3	negative
chr17	27465757	27468382	H3K4me3	negative
chr19	15574228	15575664	H3K4me3	negative
chr14	95651670	95653645	H3K4me3	negative
chr5	169721804	169724847	H3K4me3	negative
chr19	39824196	39826866	H3K4me3	negative
chr17	56414686	56417510	H3K4me3	negative
chr12	54692006	54695632	H3K4me3	negative
chr1	36042279	36044871	H3K4me3	negative
chr9	21030747	21032445	H3K4me3	negative
chr17	56407811	56411141	H3K4me3	negative
chr10	11206682	11209894	H3K4me3	negative
chr10	73529832	73533985	H3K4me3	negative
chr10	89621487	89625683	H3K4me3	negative
chr17	3817459	3821066	H3K4me3	negative
chr11	128562140	128565865	H3K4me3	negative
chr9	134148716	134153759	H3K4me3	negative
chr15	69109425	69114482	H3K4me3	negative
chr12	54688240	54689211	H3K4me3	negative
chr10	52381804	52385438	H3K4me3	negative
chr6	154675300	154676360	H3K4me3	negative
chr8	17939800	17942967	H3K4me3	negative
chr7	73623747	73626202	H3K4me3	negative
chr16	23846828	23849462	H3K4me3	negative
chr12	51714422	51718331	H3K4me3	negative
chr5	176934670	176937474	H3K4me3	negative
chr13	108922030	108923486	H3K4me3	negative
chr9	95725967	95728976	H3K4me3	negative
chr4	76596924	76599341	H3K4me3	negative
chr10	94448399	94452555	H3K4me3	negative
chr4	15655249	15657976	H3K4me3	negative
chr19	10675865	10679809	H3K4me3	negative
chr10	103574624	103578171	H3K4me3	negative
chr17	73838439	73841337	H3K4me3	negative
chr19	10712824	10715650	H3K4me3	negative
chr1	16173343	16176613	H3K4me3	negative
chr4	174253650	174256784	H3K4me3	negative
chr7	139528983	139531775	H3K4me3	negative
chr4	141071566	141075712	H3K4me3	negative
chr3	71630342	71634007	H3K4me3	negative
chr4	78738911	78742156	H3K4me3	negative
chr16	29755312	29757623	H3K4me3	negative
chr22	45558330	45561225	H3K4me3	negative
chr4	151935221	151937834	H3K4me3	negative
chr3	17783002	17784835	H3K4me3	negative
chr5	56468366	56471514	H3K4me3	negative
chr2	113931205	113933865	H3K4me3	negative
chr1	31227590	31230880	H3K4me3	negative
chr1	39680878	39681974	H3K4me3	negative
chr12	15111820	15114821	H3K4me3	negative
chr5	176324336	176326657	H3K4me3	negative
chr1	16159485	16163577	H3K4me3	negative
chr22	36781193	36784104	H3K4me3	negative
chr21	46338301	46341428	H3K4me3	negative
chr3	71833201	71835121	H3K4me3	negative
chr16	71322094	71324760	H3K4me3	negative
chr11	63973374	63977239	H3K4me3	negative
chr16	30483766	30485980	H3K4me3	negative
chr14	93117873	93120938	H3K4me3	negative
chr12	109025261	109028107	H3K4me3	negative
chr3	44480255	44481870	H3K4me3	negative
chr8	17779732	17782558	H3K4me3	negative
chr3	50273486	50276554	H3K4me3	negative
chr19	49837968	49839719	H3K4me3	negative
chr2	238599788	238603706	H3K4me3	negative
chr16	85060718	85063804	H3K4me3	negative
chr19	13211422	13214000	H3K4me3	negative
chr16	50307233	50309386	H3K4me3	negative
chr3	73045519	73047241	H3K4me3	negative
chr1	19802946	19804762	H3K4me3	negative
chr4	100737630	100739808	H3K4me3	negative
chr22	37309458	37311381	H3K4me3	negative
chr2	175497170	175500195	H3K4me3	negative
chr22	40858194	40859887	H3K4me3	negative
chr1	89148836	89151380	H3K4me3	negative
chr2	68592336	68594134	H3K4me3	negative
chr4	99848529	99851385	H3K4me3	negative
chr5	61601552	61604374	H3K4me3	negative
chr14	60714790	60717799	H3K4me3	negative
chr14	58765202	58766835	H3K4me3	negative
chr19	10448776	10450574	H3K4me3	negative
chr19	17956951	17959284	H3K4me3	negative
chr2	220116483	220119703	H3K4me3	negative
chr12	70636059	70638533	H3K4me3	negative
chr10	51572063	51574416	H3K4me3	negative
chr8	22960081	22964114	H3K4me3	negative
chr6	41906770	41910205	H3K4me3	negative
chr7	106808240	106811100	H3K4me3	negative
chr6	31548362	31550603	H3K4me3	negative
chr19	6772431	6774577	H3K4me3	negative
chr19	6480903	6482392	H3K4me3	negative
chr9	137807760	137809940	H3K4me3	negative
chr5	100235960	100240188	H3K4me3	negative
chr5	133559785	133562926	H3K4me3	negative
chr12	54690993	54691473	H3K4me3	negative
chr14	65566737	65570268	H3K4me3	negative
chr22	41840032	41844547	H3K4me3	negative
chr19	10705639	10707379	H3K4me3	negative
chr9	6757107	6760058	H3K4me3	negative
chr15	77287324	77289666	H3K4me3	negative
chr22	44576573	44579261	H3K4me3	negative
chr1	151128787	151131423	H3K4me3	negative
chr9	130538540	130541593	H3K4me3	negative
chr10	43132844	43134906	H3K4me3	negative
chr3	135912110	135916139	H3K4me3	negative
chr4	185393453	185397525	H3K4me3	negative
chr6	111195183	111198892	H3K4me3	negative
chr4	80999189	81001031	H3K4me3	negative
chr1	17634281	17636637	H3K4me3	negative
chr1	156124197	156126301	H3K4me3	negative
chr17	5486034	5488275	H3K4me3	negative
chr5	72143584	72145883	H3K4me3	negative
chr3	50126073	50127753	H3K4me3	negative
chr11	74171032	74173498	H3K4me3	negative
chr22	46448826	46451175	H3K4me3	negative
chr8	134085103	134087312	H3K4me3	negative
chr4	74123113	74125749	H3K4me3	negative
chr10	70847430	70851875	H3K4me3	negative
chr20	54986298	54989063	H3K4me3	negative
chr19	46524876	46526757	H3K4me3	negative
chr6	31554053	31556428	H3K4me3	negative
chr2	201989587	201991228	H3K4me3	negative
chr7	112089752	112092550	H3K4me3	negative
chr13	20436358	20439094	H3K4me3	negative
chr16	89040985	89043598	H3K4me3	negative
chr15	75080553	75083181	H3K4me3	negative
chr8	38661925	38664372	H3K4me3	negative
chr7	143081700	143082416	H3K4me3	negative
chr19	3177354	3181310	H3K4me3	negative
chr21	36418807	36421825	H3K4me3	negative
chr11	118093286	118095779	H3K4me3	negative
chr5	131759933	131762721	H3K4me3	negative
chr17	7239576	7241132	H3K4me3	negative
chr2	69001395	69004406	H3K4me3	negative
chr17	16318466	16320043	H3K4me3	negative
chr11	67170869	67172640	H3K4me3	negative
chr2	233924332	233927454	H3K4me3	negative
chr10	93557496	93559486	H3K4me3	negative
chr10	112874056	112875680	H3K4me3	negative
chr18	43649986	43652662	H3K4me3	negative
chr15	40598730	40601415	H3K4me3	negative
chr6	137105179	137107110	H3K4me3	negative
chr4	154386897	154390048	H3K4me3	negative
chr1	108505920	108508544	H3K4me3	negative
chr16	71928140	71931448	H3K4me3	negative
chr14	35870418	35874800	H3K4me3	negative
chr19	7413774	7416105	H3K4me3	negative
chr9	80644887	80647862	H3K4me3	negative
chr12	111867512	111869129	H3K4me3	negative
chr11	3876230	3879224	H3K4me3	negative
chr19	42130386	42133495	H3K4me3	negative
chr6	30456947	30460314	H3K4me3	negative
chr17	29635033	29635628	H3K4me3	negative
chr4	102266483	102270020	H3K4me3	negative
chr7	141688658	141691634	H3K4me3	negative
chr5	67510537	67513686	H3K4me3	negative
chr17	79880719	79882490	H3K4me3	negative
chr3	183270289	183274089	H3K4me3	negative
chr6	88409049	88412485	H3K4me3	negative
chr17	4267755	4270303	H3K4me3	negative
chr12	7060279	7063109	H3K4me3	negative
chr8	26148687	26150894	H3K4me3	negative
chr1	29240658	29242606	H3K4me3	negative
chr20	1469772	1472335	H3K4me3	negative
chr11	11862606	11865018	H3K4me3	negative
chr17	3865122	3868521	H3K4me3	negative
chr17	27619050	27621683	H3K4me3	negative
chr2	232571930	232573040	H3K4me3	negative
chr4	1725264	1726669	H3K4me3	negative
chr4	83292574	83296797	H3K4me3	negative
chr1	183557154	183559622	H3K4me3	negative
chr4	146099130	146102343	H3K4me3	negative
chr11	63272933	63275561	H3K4me3	negative
chr17	1301491	1304026	H3K4me3	negative
chr2	219027860	219031697	H3K4me3	negative
chr22	32033306	32034985	H3K4me3	negative
chr17	29637432	29639908	H3K4me3	negative
chr6	35998000	35998590	H3K4me3	negative
chr3	69134082	69136237	H3K4me3	negative
chr8	21768819	21771193	H3K4me3	negative
chr1	150976320	150976924	H3K4me3	negative
chr9	117148359	117150651	H3K4me3	negative
chr17	72462146	72464876	H3K4me3	negative
chr1	26872089	26873498	H3K4me3	negative
chr22	37256941	37259498	H3K4me3	negative
chr16	69598971	69601614	H3K4me3	negative
chr2	113885046	113886749	H3K4me3	negative
chr22	42826010	42828933	H3K4me3	negative
chr1	27815123	27817740	H3K4me3	negative
chr19	38915393	38917091	H3K4me3	negative
chr19	10958881	10960325	H3K4me3	negative
chr11	63448649	63450702	H3K4me3	negative
chr17	19976610	19978483	H3K4me3	negative
chr17	43485822	43488824	H3K4me3	negative
chr1	111415677	111418556	H3K4me3	negative
chr19	13215146	13216382	H3K4me3	negative
chr7	150264327	150266771	H3K4me3	negative
chr4	184364846	184366910	H3K4me3	negative
chr4	83932990	83934822	H3K4me3	negative
chr1	112057911	112058919	H3K4me3	negative
chr15	91426948	91429471	H3K4me3	negative
chr19	907231	908048	H3K4me3	negative
chr12	25204692	25207990	H3K4me3	negative
chr11	128554595	128557554	H3K4me3	negative
chr12	2026961	2028407	H3K4me3	negative
chr22	37879754	37882622	H3K4me3	negative
chr12	8085564	8089080	H3K4me3	negative
chr10	112677951	112680841	H3K4me3	negative
chr9	74976993	74981228	H3K4me3	negative
chr18	77159368	77161279	H3K4me3	negative
chr5	138628794	138631096	H3K4me3	negative
chr1	174933875	174935891	H3K4me3	negative
chr7	73507800	73509986	H3K4me3	negative
chr2	145272509	145277743	H3K4me3	negative
chr1	9688745	9690972	H3K4me3	negative
chr1	211431438	211434515	H3K4me3	negative
chr9	120466369	120469506	H3K4me3	negative
chr17	7141055	7142960	H3K4me3	negative
chr19	8640075	8642589	H3K4me3	negative
chr2	42988611	42991553	H3K4me3	negative
chr3	98481938	98483735	H3K4me3	negative
chr6	146863575	146867196	H3K4me3	negative
chr7	37391697	37393452	H3K4me3	negative
chr2	20623725	20625168	H3K4me3	negative
chr10	104402082	104406777	H3K4me3	negative
chr5	169063871	169065311	H3K4me3	negative
chr1	62901159	62904192	H3K4me3	negative
chr1	20915089	20917729	H3K4me3	negative
chr17	80406857	80409185	H3K4me3	negative
chr7	134832178	134834823	H3K4me3	negative
chr2	172015407	172018029	H3K4me3	negative
chr17	17597130	17598978	H3K4me3	negative
chr9	80560844	80562282	H3K4me3	negative
chr17	72732603	72735025	H3K4me3	negative
chr4	103746152	103749199	H3K4me3	negative
chr12	109022326	109024115	H3K4me3	negative
chr19	36397901	36399725	H3K4me3	negative
chr2	70140792	70144798	H3K4me3	negative
chr17	16556160	16557441	H3K4me3	negative
chr6	24934480	24936203	H3K4me3	negative
chr21	39188298	39190821	H3K4me3	negative
chr4	39698793	39700822	H3K4me3	negative
chr10	99078140	99081475	H3K4me3	negative
chr17	262415	263916	H3K4me3	negative
chr12	122237572	122240790	H3K4me3	negative
chr1	40505186	40508592	H3K4me3	negative
chr11	64508915	64514398	H3K4me3	negative
chr1	27021421	27024986	H3K4me3	negative
chr12	12869603	12872485	H3K4me3	negative
chr9	111177617	111179271	H3K4me3	negative
chr2	202124995	202126850	H3K4me3	negative
chr4	103421790	103423799	H3K4me3	negative
chr2	61763005	61766353	H3K4me3	negative
chr2	3522062	3523961	H3K4me3	negative
chr17	8315880	8317668	H3K4me3	negative
chr1	91486278	91488166	H3K4me3	negative
chr9	134103124	134104881	H3K4me3	negative
chr16	58661703	58664581	H3K4me3	negative
chr2	64500924	64502287	H3K4me3	negative
chr13	100009794	100012147	H3K4me3	negative
chr3	49822479	49824640	H3K4me3	negative
chr1	167598511	167601437	H3K4me3	negative
chr19	2082188	2085422	H3K4me3	negative
chr12	120971908	120974487	H3K4me3	negative
chr10	112875928	112876896	H3K4me3	negative
chr3	41240112	41242730	H3K4me3	negative
chr11	114087785	114091281	H3K4me3	negative
chr1	112280358	112283913	H3K4me3	negative
chr14	51409732	51412035	H3K4me3	negative
chr2	175460020	175462523	H3K4me3	negative
chr5	131131151	131133527	H3K4me3	negative
chr12	10150447	10151698	H3K4me3	negative
chr3	72493991	72496896	H3K4me3	negative
chr4	24584172	24586795	H3K4me3	negative
chr4	6910565	6913378	H3K4me3	negative
chr17	27275701	27279389	H3K4me3	negative
chr16	68031820	68034332	H3K4me3	negative
chr10	27147869	27150016	H3K4me3	negative
chr3	12797861	12801087	H3K4me3	negative
chr3	25704350	25707044	H3K4me3	negative
chr18	21067849	21070666	H3K4me3	negative
chr11	2325246	2325627	H3K4me3	negative
chr19	4914817	4917516	H3K4me3	negative
chr1	205236726	205240608	H3K4me3	negative
chr14	50829380	50830782	H3K4me3	negative
chr6	147523248	147526348	H3K4me3	negative
chr6	31583017	31584299	H3K4me3	negative
chr19	1065957	1069270	H3K4me3	negative
chr9	35726100	35727779	H3K4me3	negative
chr19	48827934	48830130	H3K4me3	negative
chr17	62081883	62084157	H3K4me3	negative
chr17	57806533	57808464	H3K4me3	negative
chr15	63787752	63790118	H3K4me3	negative
chr20	34077920	34079278	H3K4me3	negative
chr1	112016242	112017677	H3K4me3	negative
chr10	31422254	31423841	H3K4me3	negative
chr5	75697621	75700817	H3K4me3	negative
chr1	207669144	207671300	H3K4me3	negative
chr4	140003747	140006111	H3K4me3	negative
chr12	96388615	96391151	H3K4me3	negative
chr17	42185350	42188974	H3K4me3	negative
chr16	90023183	90024576	H3K4me3	negative
chr17	48742420	48744927	H3K4me3	negative
chr19	55765691	55766516	H3K4me3	negative
chr15	102040094	102042225	H3K4me3	negative
chr7	142424724	142426297	H3K4me3	negative
chr17	4045174	4047727	H3K4me3	negative
chr10	105343845	105345115	H3K4me3	negative
chr4	38803065	38806441	H3K4me3	negative
chr9	136207418	136208942	H3K4me3	negative
chr1	4663761	4665817	H3K4me3	negative
chr6	31169926	31171153	H3K4me3	negative
chr15	93425947	93428621	H3K4me3	negative
chr10	129845599	129848670	H3K4me3	negative
chr1	161474678	161478166	H3K4me3	negative
chr15	79164205	79167423	H3K4me3	negative
chr14	67954584	67955777	H3K4me3	negative
chr17	29640168	29641054	H3K4me3	negative
chr15	65476199	65478171	H3K4me3	negative
chr6	36404435	36406471	H3K4me3	negative
chr9	139928230	139929812	H3K4me3	negative
chr2	158296557	158300626	H3K4me3	negative
chr9	82186968	82189152	H3K4me3	negative
chr11	62158563	62160715	H3K4me3	negative
chr15	55699056	55701578	H3K4me3	negative
chr22	30278982	30281077	H3K4me3	negative
chr22	19108227	19110605	H3K4me3	negative
chr5	176784615	176786319	H3K4me3	negative
chr7	45016861	45018928	H3K4me3	negative
chr11	47396273	47400106	H3K4me3	negative
chr4	144105406	144108317	H3K4me3	negative
chr17	75135249	75139101	H3K4me3	negative
chr10	104950897	104953515	H3K4me3	negative
chr7	50343081	50346390	H3K4me3	negative
chr15	52969972	52972204	H3K4me3	negative
chr1	47675490	47677668	H3K4me3	negative
chr12	6746077	6748426	H3K4me3	negative
chr5	178998990	178999736	H3K4me3	negative
chr11	47290673	47293781	H3K4me3	negative
chr19	908339	909281	H3K4me3	negative
chr3	31572978	31576101	H3K4me3	negative
chr1	156867248	156868535	H3K4me3	negative
chr11	60717600	60720310	H3K4me3	negative
chr4	142141651	142143172	H3K4me3	negative
chr11	72446916	72450602	H3K4me3	negative
chr5	96270142	96272987	H3K4me3	negative
chr9	125132791	125135551	H3K4me3	negative
chr12	42862356	42863486	H3K4me3	negative
chr2	218990459	218994464	H3K4me3	negative
chr2	218928330	218930805	H3K4me3	negative
chr13	20531576	20534386	H3K4me3	negative
chr14	93216732	93218765	H3K4me3	negative
chr3	134324245	134325806	H3K4me3	negative
chr14	101586380	101588231	H3K4me3	negative
chr16	28995248	28999254	H3K4me3	negative
chr19	54326848	54327604	H3K4me3	negative
chr10	111648382	111653058	H3K4me3	negative
chr12	50426181	50427457	H3K4me3	negative
chr14	81863724	81866695	H3K4me3	negative
chr2	55275112	55277654	H3K4me3	negative
chr1	26869209	26870709	H3K4me3	negative
chr6	152956970	152958658	H3K4me3	negative
chr8	20054027	20056759	H3K4me3	negative
chr4	15002927	15006988	H3K4me3	negative
chr14	52734094	52736521	H3K4me3	negative
chr10	134401989	134402958	H3K4me3	negative
chr6	31674684	31678420	H3K4me3	negative
chr9	139924012	139927569	H3K4me3	negative
chr16	21661096	21663984	H3K4me3	negative
chr1	35910694	35912976	H3K4me3	negative
chr7	36762042	36764098	H3K4me3	negative
chr10	49892540	49894145	H3K4me3	negative
chr3	128779035	128782396	H3K4me3	negative
chr14	91789470	91791693	H3K4me3	negative
chr20	58629849	58632238	H3K4me3	negative
chr14	23845731	23848804	H3K4me3	negative
chr8	21776159	21778395	H3K4me3	negative
chr11	118659367	118663207	H3K4me3	negative
chr2	203499070	203502109	H3K4me3	negative
chr20	1598853	1600805	H3K4me3	negative
chr7	6165917	6169419	H3K4me3	negative
chr6	31542365	31545012	H3K4me3	negative
chr3	176912699	176915964	H3K4me3	negative
chr15	65132849	65138272	H3K4me3	negative
chr11	46382628	46385230	H3K4me3	negative
chr1	93810676	93813335	H3K4me3	negative
chr5	55419977	55423569	H3K4me3	negative
chr22	37637256	37640913	H3K4me3	negative
chr17	4835558	4838837	H3K4me3	negative
chr7	37724343	37725964	H3K4me3	negative
chr1	28499641	28499928	H3K4me3	negative
chr9	36399661	36401621	H3K4me3	negative
chr4	105892317	105894996	H3K4me3	negative
chr11	44585949	44589192	H3K4me3	negative
chr2	192708517	192711885	H3K4me3	negative
chr14	56776789	56780489	H3K4me3	negative
chr15	86098037	86100073	H3K4me3	negative
chr2	225265185	225267045	H3K4me3	negative
chr15	34627578	34630282	H3K4me3	negative
chr18	48555548	48557988	H3K4me3	negative
chr12	111842595	111845774	H3K4me3	negative
chr1	28451258	28453409	H3K4me3	negative
chr20	55950000	55951601	H3K4me3	negative
chr11	119076662	119078664	H3K4me3	negative
chr14	64228181	64229732	H3K4me3	negative
chr2	139258586	139261218	H3K4me3	negative
chr14	65574256	65576963	H3K4me3	negative
chr3	151044805	151047322	H3K4me3	negative
chr21	43873583	43875717	H3K4me3	negative
chr5	130598869	130601537	H3K4me3	negative
chr9	77701781	77704887	H3K4me3	negative
chr7	157360944	157362116	H3K4me3	negative
chr4	184424744	184427871	H3K4me3	negative
chr20	57594451	57598226	H3K4me3	negative
chr6	42891715	42894588	H3K4me3	negative
chr22	38900234	38903535	H3K4me3	negative
chr22	26982802	26983496	H3K4me3	negative
chr1	36849345	36852378	H3K4me3	negative
chr16	81667920	81668347	H3K4me3	negative
chr3	57833100	57834722	H3K4me3	negative
chr2	70021804	70022485	H3K4me3	negative
chr1	192127589	192131214	H3K4me3	negative
chr2	201991235	201992503	H3K4me3	negative
chr7	23385423	23387481	H3K4me3	negative
chr16	81668620	81672889	H3K4me3	negative
chr5	98263099	98265957	H3K4me3	negative
chr12	54890987	54893339	H3K4me3	negative
chr19	10926220	10928641	H3K4me3	negative
chr22	40342710	40345988	H3K4me3	negative
chr12	58238265	58240872	H3K4me3	negative
chr9	35114216	35116929	H3K4me3	negative
chr2	8683483	8684541	H3K4me3	negative
chr17	4388946	4390015	H3K4me3	negative
chr1	51433676	51436663	H3K4me3	negative
chr1	16163702	16164113	H3K4me3	negative
chr4	80992635	80994563	H3K4me3	negative
chr17	7787813	7791899	H3K4me3	negative
chr3	42892231	42894090	H3K4me3	negative
chr1	9711395	9715052	H3K4me3	negative
chr16	3304098	3308178	H3K4me3	negative
chr19	48751900	48753228	H3K4me3	negative
chr9	135853359	135857845	H3K4me3	negative
chr16	85081054	85083150	H3K4me3	negative
chr1	1092777	1094420	H3K4me3	negative
chr19	47840151	47841772	H3K4me3	negative
chr2	109204780	109209353	H3K4me3	negative
chr4	38665574	38667440	H3K4me3	negative
chr10	104957332	104958092	H3K4me3	negative
chr22	42664846	42667392	H3K4me3	negative
chr12	122240892	122244977	H3K4me3	negative
chr7	106505640	106507402	H3K4me3	negative
chr5	178995971	178998807	H3K4me3	negative
chr3	151986046	151988886	H3K4me3	negative
chr16	57073324	57076781	H3K4me3	negative
chr19	55546088	55549653	H3K4me3	negative
chr16	84647793	84651779	H3K4me3	negative
chr7	33089204	33090489	H3K4me3	negative
chr10	120512798	120515521	H3K4me3	negative
chr4	80415121	80417052	H3K4me3	negative
chr3	49130232	49132372	H3K4me3	negative
chr2	192698354	192701558	H3K4me3	negative
chr22	41487585	41490781	H3K4me3	negative
chr13	36919185	36921092	H3K4me3	negative
chr6	31691149	31693650	H3K4me3	negative
chr11	44811398	44813513	H3K4me3	negative
chr4	10116451	10119608	H3K4me3	negative
chr20	47439682	47440506	H3K4me3	negative
chr7	99953957	99956680	H3K4me3	negative
chr14	69536045	69538620	H3K4me3	negative
chr5	39268641	39270768	H3K4me3	negative
chr2	220113929	220114340	H3K4me3	negative
chr15	51369279	51370235	H3K4me3	negative
chr22	26984228	26986613	H3K4me3	negative
chr17	40895962	40897505	H3K4me3	negative
chr6	24933265	24934475	H3K4me3	negative
chr1	8481950	8484804	H3K4me3	negative
chr19	14550881	14552063	H3K4me3	negative
chr1	29506601	29509190	H3K4me3	negative
chr13	46754001	46756757	H3K4me3	negative
chr7	2058183	2060124	H3K4me3	negative
chr2	38948680	38949801	H3K4me3	negative
chr9	135876702	135878349	H3K4me3	negative
chr3	151064633	151068031	H3K4me3	negative
chr11	71846252	71848822	H3K4me3	negative
chr16	85079168	85080814	H3K4me3	negative
chr10	99090618	99095460	H3K4me3	negative
chr20	49304807	49308495	H3K4me3	negative
chr10	70090488	70094500	H3K4me3	negative
chr2	124668432	124671137	H3K4me3	negative
chr21	37691797	37694333	H3K4me3	negative
chr11	104913836	104916253	H3K4me3	negative
chr2	70022991	70026173	H3K4me3	negative
chr19	6666723	6670331	H3K4me3	negative
chr10	75757274	75760637	H3K4me3	negative
chr11	33278383	33281062	H3K4me3	negative
chr9	88967660	88970008	H3K4me3	negative
chr1	110438425	110441023	H3K4me3	negative
chr1	66797489	66800236	H3K4me3	negative
chr22	24105430	24106511	H3K4me3	negative
chr4	121737321	121738117	H3K4me3	negative
chr17	43242301	43242735	H3K4me3	negative
chr19	8566457	8567998	H3K4me3	negative
chr2	233561572	233563301	H3K4me3	negative
chr1	221050379	221050816	H3K4me3	negative
chr1	28198740	28202049	H3K4me3	negative
chr15	45017941	45019063	H3K4me3	negative
chr3	47203955	47207201	H3K4me3	negative
chr5	79702619	79704747	H3K4me3	negative
chr8	27182760	27184854	H3K4me3	negative
chr7	76827194	76829373	H3K4me3	negative
chr10	97515350	97517784	H3K4me3	negative
chr9	110044720	110047559	H3K4me3	negative
chr7	155555937	155557320	H3K4me3	negative
chr15	68346144	68348085	H3K4me3	negative
chr18	59272198	59274478	H3K4me3	negative
chr18	72919796	72921984	H3K4me3	negative
chr1	173171131	173172039	H3K4me3	negative
chr7	134834863	134835618	H3K4me3	negative
chr20	35272274	35274640	H3K4me3	negative
chr10	112631145	112633914	H3K4me3	negative
chr1	159891593	159895785	H3K4me3	negative
chr8	21914241	21917397	H3K4me3	negative
chr1	118147852	118151535	H3K4me3	negative
chr3	123409253	123412720	H3K4me3	negative
chr17	33883171	33887860	H3K4me3	negative
chr4	185653702	185656019	H3K4me3	negative
chr21	46291628	46295328	H3K4me3	negative
chr22	23424894	23426236	H3K4me3	negative
chr7	105318091	105320105	H3K4me3	negative
chr4	25235333	25237223	H3K4me3	negative
chr2	131132202	131134228	H3K4me3	negative
chr3	53741222	53742445	H3K4me3	negative
chr16	53467744	53469905	H3K4me3	negative
chr17	27716838	27719212	H3K4me3	negative
chr18	13464524	13465961	H3K4me3	negative
chr16	3637520	3639977	H3K4me3	negative
chr8	41795990	41798410	H3K4me3	negative
chr16	84808507	84810831	H3K4me3	negative
chr3	10017153	10018810	H3K4me3	negative
chr20	3994067	3996495	H3K4me3	negative
chr1	36945685	36948889	H3K4me3	negative
chr1	25662945	25665999	H3K4me3	negative
chr5	108744281	108746724	H3K4me3	negative
chr9	99178985	99182184	H3K4me3	negative
chr18	60193285	60194290	H3K4me3	negative
chr7	100073878	100077244	H3K4me3	negative
chr10	118999788	119001652	H3K4me3	negative
chr19	51627764	51630718	H3K4me3	negative
chr14	81891630	81893745	H3K4me3	negative
chr9	4984020	4986612	H3K4me3	negative
chr10	51575125	51575713	H3K4me3	negative
chr16	53402075	53403950	H3K4me3	negative
chr9	107826083	107827614	H3K4me3	negative
chr3	122043803	122046425	H3K4me3	negative
chr9	33816546	33819235	H3K4me3	negative
chr5	65220496	65224459	H3K4me3	negative
chr15	69073176	69075627	H3K4me3	negative
chr5	95156603	95158682	H3K4me3	negative
chr1	246736827	246738044	H3K4me3	negative
chr5	89704594	89706629	H3K4me3	negative
chr3	32993086	32996337	H3K4me3	negative
chr9	469099	471303	H3K4me3	negative
chr13	48808924	48810356	H3K4me3	negative
chr16	50713826	50715644	H3K4me3	negative
chr7	77165523	77168275	H3K4me3	negative
chr6	31164245	31167791	H3K4me3	negative
chr7	104651954	104656309	H3K4me3	negative
chr1	42799443	42801736	H3K4me3	negative
chr1	156865144	156865569	H3K4me3	negative
chr2	201989149	201989521	H3K4me3	negative
chr1	91965894	91967987	H3K4me3	negative
chr17	17208049	17208772	H3K4me3	negative
chr2	241504720	241505831	H3K4me3	negative
chr4	26861763	26864088	H3K4me3	negative
chr10	115603328	115604968	H3K4me3	negative
chr1	46049136	46051570	H3K4me3	negative
chr12	57022380	57024338	H3K4me3	negative
chr11	67051094	67053932	H3K4me3	negative
chr18	67625671	67629013	H3K4me3	negative
chr6	133076013	133079159	H3K4me3	negative
chr6	144517359	144519364	H3K4me3	negative
chr7	98977118	98979145	H3K4me3	negative
chr10	130832537	130835001	H3K4me3	negative
chr1	89736105	89739949	H3K4me3	negative
chr1	1708690	1711503	H3K4me3	negative
chr12	80326889	80329773	H3K4me3	negative
chr15	75470698	75471956	H3K4me3	negative
chr3	33839430	33842111	H3K4me3	negative
chr20	50213796	50216820	H3K4me3	negative
chr9	6006298	6008669	H3K4me3	negative
chr5	176432009	176434398	H3K4me3	negative
chr11	44813827	44814599	H3K4me3	negative
chr2	71680058	71682972	H3K4me3	negative
chr1	164690184	164692191	H3K4me3	negative
chr14	93099689	93101651	H3K4me3	negative
chr17	38477312	38478948	H3K4me3	negative
chr16	47494026	47496873	H3K4me3	negative
chr16	546488	548412	H3K4me3	negative
chr6	41906267	41906659	H3K4me3	negative
chr11	46140624	46144216	H3K4me3	negative
chr20	4135853	4138177	H3K4me3	negative
chr11	82600229	82601924	H3K4me3	negative
chr1	150977399	150979384	H3K4me3	negative
chr21	39747929	39748989	H3K4me3	negative
chr11	118110407	118112365	H3K4me3	negative
chr14	78081253	78083284	H3K4me3	negative
chr2	201980367	201985120	H3K4me3	negative
chr9	124130182	124133468	H3K4me3	negative
chr16	68118298	68121127	H3K4me3	negative
chr9	86593415	86596613	H3K4me3	negative
chr1	67526184	67527214	H3K4me3	negative
chr3	14443564	14446563	H3K4me3	negative
chr1	236027789	236031024	H3K4me3	negative
chr2	167992323	167994480	H3K4me3	negative
chr16	55364528	55366177	H3K4me3	negative
chr8	28258433	28260486	H3K4me3	negative
chr6	6318388	6321348	H3K4me3	negative
chr1	32401911	32404919	H3K4me3	negative
chr15	58430397	58432373	H3K4me3	negative
chr15	83513546	83514688	H3K4me3	negative
chr1	115166193	115168963	H3K4me3	negative
chr21	33102759	33105275	H3K4me3	negative
chr2	198120365	198121638	H3K4me3	negative
chr19	16697923	16699457	H3K4me3	negative
chr6	2839616	2842599	H3K4me3	negative
chr2	55843377	55846242	H3K4me3	negative
chr22	37678446	37681127	H3K4me3	negative
chr12	6748623	6749384	H3K4me3	negative
chr3	53194553	53197507	H3K4me3	negative
chr6	148938865	148940459	H3K4me3	negative
chr16	81664565	81665936	H3K4me3	negative
chr14	73932007	73932622	H3K4me3	negative
chr3	37902018	37905168	H3K4me3	negative
chr18	9184808	9185768	H3K4me3	negative
chr16	89040136	89040743	H3K4me3	negative
chr6	24910100	24912326	H3K4me3	negative
chr21	35882342	35884613	H3K4me3	negative
chr16	84627415	84629308	H3K4me3	negative
chr1	85154783	85157298	H3K4me3	negative
chr14	69443990	69447080	H3K4me3	negative
chr9	116356383	116358774	H3K4me3	negative
chr16	8738021	8739661	H3K4me3	negative
chr6	42531626	42533953	H3K4me3	negative
chr11	66885247	66889106	H3K4me3	negative
chr20	43808632	43810891	H3K4me3	negative
chr3	12703465	12706200	H3K4me3	negative
chr1	161037487	161039819	H3K4me3	negative
chr1	150736289	150738643	H3K4me3	negative
chr22	19707902	19708546	H3K4me3	negative
chr17	29645383	29648712	H3K4me3	negative
chr9	125137655	125138419	H3K4me3	negative
chr4	170946254	170948976	H3K4me3	negative
chr13	24844639	24847474	H3K4me3	negative
chr1	169677133	169678026	H3K4me3	negative
chr7	4847831	4849805	H3K4me3	negative
chr4	71769227	71770453	H3K4me3	negative
chr19	54782877	54785015	H3K4me3	negative
chr3	13055389	13058137	H3K4me3	negative
chr2	240187332	240189506	H3K4me3	negative
chr4	37866844	37868184	H3K4me3	negative
chr1	173172202	173175066	H3K4me3	negative
chr19	55083944	55087749	H3K4me3	negative
chr6	111179980	111181377	H3K4me3	negative
chr1	171939299	171942537	H3K4me3	negative
chr20	825150	829322	H3K4me3	negative
chr10	26726980	26729237	H3K4me3	negative
chr12	6663507	6665723	H3K4me3	negative
chr19	52130262	52133930	H3K4me3	negative
chr3	12796861	12797285	H3K4me3	negative
chr4	106066667	106069783	H3K4me3	negative
chr6	143485931	143488200	H3K4me3	negative
chr4	154408780	154410495	H3K4me3	negative
chr2	68477559	68480982	H3K4me3	negative
chr22	17081806	17084390	H3K4me3	negative
chr1	226249097	226253033	H3K4me3	negative
chr2	73926842	73928873	H3K4me3	negative
chr2	38827473	38830763	H3K4me3	negative
chr2	61696901	61699467	H3K4me3	negative
chr13	41053481	41054618	H3K4me3	negative
chr9	135859873	135860605	H3K4me3	negative
chr18	44180421	44181696	H3K4me3	negative
chr8	133770629	133773101	H3K4me3	negative
chr12	11800936	11805796	H3K4me3	negative
chr6	25032518	25036359	H3K4me3	negative
chr17	40470673	40472072	H3K4me3	negative
chr15	25682805	25685030	H3K4me3	negative
chr14	73928352	73930530	H3K4me3	negative
chr3	53286652	53290104	H3K4me3	negative
chr19	52251016	52255418	H3K4me3	negative
chr17	1357962	1360394	H3K4me3	negative
chr19	55105026	55106377	H3K4me3	negative
chr1	6658884	6663784	H3K4me3	negative
chr5	176733272	176733858	H3K4me3	negative
chr11	1873714	1876294	H3K4me3	negative
chr10	32343536	32345985	H3K4me3	negative
chr7	642868	645223	H3K4me3	negative
chr14	22896276	22897195	H3K4me3	negative
chr4	160023549	160026857	H3K4me3	negative
chr18	67623702	67625358	H3K4me3	negative
chr10	31107639	31110318	H3K4me3	negative
chr1	26797768	26800667	H3K4me3	negative
chr7	150147702	150149761	H3K4me3	negative
chr3	63953459	63955056	H3K4me3	negative
chr16	24550418	24554311	H3K4me3	negative
chr2	197031755	197034396	H3K4me3	negative
chr5	149860665	149862084	H3K4me3	negative
chr17	72707046	72709198	H3K4me3	negative
chr16	89287827	89288395	H3K4me3	negative
chr2	218994945	218995994	H3K4me3	negative
chr16	66620018	66623479	H3K4me3	negative
chr5	39217533	39219777	H3K4me3	negative
chr4	42657469	42659909	H3K4me3	negative
chr3	150478498	150482205	H3K4me3	negative
chr4	1742432	1743770	H3K4me3	negative
chr17	47816367	47818511	H3K4me3	negative
chr1	115168995	115169958	H3K4me3	negative
chr1	161184435	161187192	H3K4me3	negative
chr10	101491270	101493268	H3K4me3	negative
chr12	104850084	104853372	H3K4me3	negative
chr17	1798263	1800021	H3K4me3	negative
chr1	154980458	154983185	H3K4me3	negative
chr2	26255577	26259927	H3K4me3	negative
chr12	32111405	32114824	H3K4me3	negative
chr9	74524121	74527944	H3K4me3	negative
chr14	105167409	105169132	H3K4me3	negative
chr3	128373094	128374261	H3K4me3	negative
chr14	68140195	68142421	H3K4me3	negative
chr13	111855446	111857136	H3K4me3	negative
chr1	47694072	47698274	H3K4me3	negative
chr19	13208272	13209338	H3K4me3	negative
chr2	201726488	201729629	H3K4me3	negative
chr6	116832801	116835432	H3K4me3	negative
chr10	121630854	121633305	H3K4me3	negative
chr19	42300522	42304084	H3K4me3	negative
chr11	85777070	85780188	H3K4me3	negative
chr2	136873690	136877176	H3K4me3	negative
chr12	32831812	32833583	H3K4me3	negative
chr1	27959240	27962492	H3K4me3	negative
chr5	176734294	176735249	H3K4me3	negative
chr19	3950174	3952405	H3K4me3	negative
chr1	47079243	47079594	H3K4me3	negative
chr19	1872670	1873221	H3K4me3	negative
chr10	33245290	33248979	H3K4me3	negative
chr9	100698735	100700779	H3K4me3	negative
chr12	58135111	58136154	H3K4me3	negative
chr12	109028120	109029186	H3K4me3	negative
chr2	112811596	112814395	H3K4me3	negative
chr1	10458184	10460801	H3K4me3	negative
chr5	135468115	135470018	H3K4me3	negative
chr1	93644453	93646996	H3K4me3	negative
chr22	39472529	39473995	H3K4me3	negative
chr21	30517852	30519283	H3K4me3	negative
chr3	69296682	69299520	H3K4me3	negative
chr2	234294634	234297237	H3K4me3	negative
chr12	120675262	120676417	H3K4me3	negative
chr10	3824477	3828684	H3K4me3	negative
chr19	47124676	47128350	H3K4me3	negative
chr22	22171213	22172855	H3K4me3	negative
chr16	31884999	31886990	H3K4me3	negative
chr12	57868826	57871957	H3K4me3	negative
chr15	83775630	83777749	H3K4me3	negative
chr20	42696917	42698990	H3K4me3	negative
chr3	45705775	45706993	H3K4me3	negative
chr9	36142653	36143674	H3K4me3	negative
chr1	224620101	224623292	H3K4me3	negative
chr11	65183625	65186242	H3K4me3	negative
chr9	92091781	92094710	H3K4me3	negative
chr11	746716	749389	H3K4me3	negative
chr20	24929756	24932442	H3K4me3	negative
chr10	131908208	131910411	H3K4me3	negative
chr10	123686354	123689189	H3K4me3	negative
chr5	137704702	137705789	H3K4me3	negative
chr19	17220223	17221885	H3K4me3	negative
chr6	35995529	35997689	H3K4me3	negative
chr1	21501063	21504005	H3K4me3	negative
chr1	244387923	244389266	H3K4me3	negative
chr4	74852559	74854221	H3K4me3	negative
chr16	85076725	85077431	H3K4me3	negative
chr15	59062862	59066075	H3K4me3	negative
chr1	39670392	39672298	H3K4me3	negative
chr9	135858580	135859155	H3K4me3	negative
chr3	124595255	124597685	H3K4me3	negative
chr2	65355805	65358212	H3K4me3	negative
chr10	89862491	89864331	H3K4me3	negative
chr2	86667861	86670603	H3K4me3	negative
chr15	40622236	40622641	H3K4me3	negative
chr14	77786201	77788540	H3K4me3	negative
chr7	157128238	157132981	H3K4me3	negative
chr16	48417391	48420089	H3K4me3	negative
chr17	8867111	8870040	H3K4me3	negative
chr1	158800632	158801700	H3K4me3	negative
chr1	245132847	245135199	H3K4me3	negative
chr16	85586753	85591407	H3K4me3	negative
chr2	191323558	191324863	H3K4me3	negative
chr22	18260062	18261751	H3K4me3	negative
chr8	29937930	29940872	H3K4me3	negative
chr7	112063243	112065053	H3K4me3	negative
chr16	85792416	85794282	H3K4me3	negative
chr10	35057077	35058960	H3K4me3	negative
chr2	218703695	218706907	H3K4me3	negative
chr21	27944338	27945896	H3K4me3	negative
chr22	46988437	46989581	H3K4me3	negative
chr9	131831935	131834129	H3K4me3	negative
chr3	172238231	172241543	H3K4me3	negative
chr19	34662625	34665231	H3K4me3	negative
chr4	74846438	74848347	H3K4me3	negative
chr1	153329699	153333300	H3K4me3	negative
chr5	90675354	90680075	H3K4me3	negative
chr22	17564532	17568457	H3K4me3	negative
chr9	19229869	19232816	H3K4me3	negative
chr12	53602735	53603495	H3K4me3	negative
chr3	121377986	121379870	H3K4me3	negative
chr1	89377708	89380433	H3K4me3	negative
chr19	3670462	3672414	H3K4me3	negative
chr15	80262160	80263598	H3K4me3	negative
chr22	19711070	19715393	H3K4me3	negative
chr11	33915389	33916662	H3K4me3	negative
chr22	24038130	24040374	H3K4me3	negative
chr19	18506606	18508589	H3K4me3	negative
chr19	18197318	18198236	H3K4me3	negative
chr15	58432758	58433297	H3K4me3	negative
chr20	55003621	55005129	H3K4me3	negative
chr1	23668474	23671591	H3K4me3	negative
chr17	27992444	27994688	H3K4me3	negative
chr19	55385605	55387892	H3K4me3	negative
chr11	58774796	58777255	H3K4me3	negative
chr20	56025645	56027097	H3K4me3	negative
chr1	40839200	40841150	H3K4me3	negative
chr8	670780	675166	H3K4me3	negative
chr12	89743175	89746294	H3K4me3	negative
chr5	39199919	39203177	H3K4me3	negative
chr1	22107129	22110248	H3K4me3	negative
chr1	11902583	11904096	H3K4me3	negative
chr2	99438186	99440270	H3K4me3	negative
chr18	74178217	74180282	H3K4me3	negative
chr3	58339247	58340329	H3K4me3	negative
chr14	102860162	102861497	H3K4me3	negative
chr6	144356998	144358293	H3K4me3	negative
chr8	74903217	74905386	H3K4me3	negative
chr5	130588467	130590437	H3K4me3	negative
chr3	50119869	50121240	H3K4me3	negative
chr2	64502567	64504445	H3K4me3	negative
chr2	31458767	31459488	H3K4me3	negative
chr17	33881859	33882709	H3K4me3	negative
chr8	19673842	19676083	H3K4me3	negative
chr1	158802715	158804647	H3K4me3	negative
chr19	2280698	2283131	H3K4me3	negative
chr1	42921005	42923267	H3K4me3	negative
chr5	107715967	107718858	H3K4me3	negative
chr1	169678757	169679855	H3K4me3	negative
chr6	153021074	153022165	H3K4me3	negative
chr14	75988663	75989898	H3K4me3	negative
chr11	58344909	58347719	H3K4me3	negative
chr10	121355046	121357110	H3K4me3	negative
chr3	53202403	53204152	H3K4me3	negative
chr4	38530906	38532998	H3K4me3	negative
chr1	176173814	176177498	H3K4me3	negative
chr10	91061292	91064432	H3K4me3	negative
chr17	1685775	1687153	H3K4me3	negative
chr4	15660025	15660839	H3K4me3	negative
chr9	123962034	123964326	H3K4me3	negative
chr2	48131177	48134350	H3K4me3	negative
chr3	71832465	71832792	H3K4me3	negative
chr5	176853664	176856293	H3K4me3	negative
chr2	66672180	66674408	H3K4me3	negative
chr6	159463095	159466131	H3K4me3	negative
chr6	11380421	11382681	H3K4me3	negative
chr5	72793690	72795914	H3K4me3	negative
chr1	246736091	246736690	H3K4me3	negative
chr12	40620296	40620789	H3K4me3	negative
chr3	101394378	101397088	H3K4me3	negative
chr10	134364455	134365785	H3K4me3	negative
chr10	5726286	5728220	H3K4me3	negative
chr15	50645586	50648727	H3K4me3	negative
chr9	35729501	35729826	H3K4me3	negative
chr8	28204427	28207014	H3K4me3	negative
chr19	13205967	13207717	H3K4me3	negative
chr11	77530310	77533298	H3K4me3	negative
chr16	29167975	29170184	H3K4me3	negative
chr8	23386055	23388866	H3K4me3	negative
chr22	39101895	39103649	H3K4me3	negative
chr1	225654827	225656062	H3K4me3	negative
chr6	137110686	137111356	H3K4me3	negative
chr10	135087777	135090548	H3K4me3	negative
chr22	24551186	24553522	H3K4me3	negative
chr6	24936876	24937557	H3K4me3	negative
chr18	2654895	2658251	H3K4me3	negative
chr11	118081868	118083679	H3K4me3	negative
chr9	91002181	91004732	H3K4me3	negative
chr12	64987274	64989128	H3K4me3	negative
chr20	641297	643367	H3K4me3	negative
chr19	46009786	46013277	H3K4me3	negative
chr21	47971493	47972308	H3K4me3	negative
chr17	42462103	42466941	H3K4me3	negative
chr2	47401135	47404353	H3K4me3	negative
chr22	39348378	39351154	H3K4me3	negative
chr11	124627861	124628302	H3K4me3	negative
chr15	59040076	59042116	H3K4me3	negative
chr22	43396836	43398452	H3K4me3	negative
chr2	113592015	113594352	H3K4me3	negative
chr1	246733202	246734227	H3K4me3	negative
chr10	134368417	134369358	H3K4me3	negative
chr20	61560145	61560969	H3K4me3	negative
chr16	31271063	31272960	H3K4me3	negative
chr6	147642708	147644181	H3K4me3	negative
chr1	245214943	245216180	H3K4me3	negative
chr1	169597082	169599475	H3K4me3	negative
chr4	90816018	90817623	H3K4me3	negative
chr2	38054774	38056654	H3K4me3	negative
chr22	21270697	21274920	H3K4me3	negative
chr17	3816822	3817239	H3K4me3	negative
chr11	2326766	2327113	H3K4me3	negative
chr2	62422244	62425534	H3K4me3	negative
chr6	6653264	6655235	H3K4me3	negative
chr1	30602155	30603591	H3K4me3	negative
chr4	100763869	100765586	H3K4me3	negative
chr1	198608201	198612010	H3K4me3	negative
chr10	73586747	73588982	H3K4me3	negative
chr10	116581259	116583085	H3K4me3	negative
chr12	66274953	66276477	H3K4me3	negative
chr7	130790210	130793481	H3K4me3	negative
chr2	26521319	26523321	H3K4me3	negative
chr5	178977004	178979292	H3K4me3	negative
chr21	40719435	40722341	H3K4me3	negative
chr11	104903970	104906122	H3K4me3	negative
chr9	32550022	32553327	H3K4me3	negative
chr3	49850324	49851700	H3K4me3	negative
chr20	62198595	62200255	H3K4me3	negative
chr1	33427607	33431117	H3K4me3	negative
chr3	71802128	71804970	H3K4me3	negative
chr20	813980	816692	H3K4me3	negative
chr9	73025835	73029296	H3K4me3	negative
chr9	134127296	134128372	H3K4me3	negative
chr11	76154547	76157275	H3K4me3	negative
chr1	47693485	47693816	H3K4me3	negative
chr12	46119743	46125030	H3K4me3	negative
chr5	77804802	77806623	H3K4me3	negative
chr5	112042929	112044529	H3K4me3	negative
chr7	151046663	151047638	H3K4me3	negative
chr15	63795584	63798916	H3K4me3	negative
chr1	51983213	51985286	H3K4me3	negative
chr3	69128280	69129658	H3K4me3	negative
chr22	46683583	46684824	H3K4me3	negative
chr6	26123384	26127207	H3K4me3	negative
chr14	102963713	102966798	H3K4me3	negative
chr2	219196749	219198241	H3K4me3	negative
chr5	132386761	132389393	H3K4me3	negative
chr1	205717581	205719911	H3K4me3	negative
chr15	86385843	86388233	H3K4me3	negative
chr11	114091606	114092286	H3K4me3	negative
chr5	92906027	92907073	H3K4me3	negative
chr11	5710931	5713314	H3K4me3	negative
chr15	43477240	43478903	H3K4me3	negative
chr2	145281070	145282680	H3K4me3	negative
chr11	59949416	59950622	H3K4me3	negative
chr5	140010827	140013161	H3K4me3	negative
chr16	9185393	9187692	H3K4me3	negative
chr19	47812794	47815624	H3K4me3	negative
chr10	30818115	30819310	H3K4me3	negative
chr2	32287385	32289816	H3K4me3	negative
chr2	240884614	240885129	H3K4me3	negative
chr4	48780593	48783157	H3K4me3	negative
chr1	28498618	28499215	H3K4me3	negative
chr4	140096667	140100023	H3K4me3	negative
chr4	166220713	166221520	H3K4me3	negative
chr3	128202510	128203223	H3K4me3	negative
chr12	69009871	69010545	H3K4me3	negative
chr12	54683150	54683746	H3K4me3	negative
chr5	10567477	10567812	H3K4me3	negative
chr3	158389221	158390865	H3K4me3	negative
chr4	110834072	110836656	H3K4me3	negative
chr17	43243390	43244999	H3K4me3	negative
chr11	75059644	75060454	H3K4me3	negative
chr16	57037686	57039397	H3K4me3	negative
chr13	99956364	99959674	H3K4me3	negative
chr3	32542232	32544722	H3K4me3	negative
chr12	6163028	6164251	H3K4me3	negative
chr10	105127006	105129276	H3K4me3	negative
chr8	9911320	9913080	H3K4me3	negative
chr9	35108660	35109237	H3K4me3	negative
chr11	64636941	64638936	H3K4me3	negative
chr17	28255930	28258124	H3K4me3	negative
chr6	154676456	154677926	H3K4me3	negative
chr5	95155794	95156072	H3K4me3	negative
chr3	37216545	37218950	H3K4me3	negative
chr1	11862702	11863651	H3K4me3	negative
chr2	113431200	113433509	H3K4me3	negative
chr3	52271117	52274074	H3K4me3	negative
chr4	100777296	100778578	H3K4me3	negative
chr11	65197304	65198530	H3K4me3	negative
chr3	48374269	48375481	H3K4me3	negative
[truncated: 6,002 more rows]
